# Supplementary material for: Cuticular collagens mediate cross-kingdom predator–prey interactions between trapping fungi and nematodes
Source: PLoS Biol. 2025 Jul 1;23(7):e3003178. doi: 10.1371/journal.pbio.3003178 (PMC12237271; doi:10.1371/journal.pbio.3003178)
Supplement: S1 Data — (XLSX) [file pbio.3003178.s001.xlsx]

## Sheet: 1b
	N2	yph406	yph407	yph408	yph410	yph412	yph406; nhr-66 fosmid rescued	yph407; nhr-66 fosmid rescued	yph408; nhr-66 fosmid rescued	yph410; nhr-66 fosmid rescued	yph412; nhr-66 fosmid rescued	nhr-66 (yph413)	nhr-66 (yph413); nhr-66 fosmid rescued
repeat 1	0	33	43	40	50	50	0	0	0	0	0	47	0
repeat 2	0	43	33	33	33	33	0	0	0	0	0	40	0
repeat 3	0	37	37	33	43	37	0	0	0	0	0	37	0
repeat 4	0	43	43	36	37	43	0	0	0	0	0	50	0
repeat 5	0	27	43	37	37	33	0	0	0	0	0	47	0
repeat 6	0	30	43	37	37	37						40	0
repeat 7	0	29	50	37	33	36						37
repeat 8	0	30	53	50	33	53						37
repeat 9	0	30	43	40	37	37						50
repeat 10	0	40										50
repeat 11		43										30
repeat 12		43										40
repeat 13												37
repeat 14												43
repeat 15												33
repeat 16												37
repeat 17												40
repeat 18												50
repeat 19												30
repeat 20												53
repeat 21												40
	p value, two-tailed unpaired Student’s t test
N2 vs. yph406	<0.0001	****
N2 vs. yph407	<0.0001	****
N2 vs. yph408	<0.0001	****
N2 vs. yph410	<0.0001	****
N2 vs. yph412	<0.0001	****
nhr-66 (yph413) vs. yph406	0.0261	*
nhr-66 (yph413) vs. yph407	0.5042	NS
nhr-66 (yph413) vs. yph408	0.2157	NS
nhr-66 (yph413) vs. yph410	0.1802	NS
nhr-66 (yph413) vs. yph412	0.6059	NS

## Sheet: 1c
		yph406					yph408
		F2 line1	F2 line2	F2 line3	F2 line4		F2 line1	F2 line2	F2 line3	F2 line4	F2 line5
I, -19	169, 017
I, -12	1905969
I, -6	2818973												N2
I, -1	4594014												Heterozygous
I, 5	10722146												CB4856
I, 13	12047594												Unknown
I, 14	12729812
I, 26	14682016
II, -18	176720
II, -14	2121018
II, -6	3828599
II, 1	9052466
II, 4	11827835
II, 11	12605350
II, 16	13235564
II, 22	14132466
III, -25	939698
III, -19	1827732
III, -12	2599699
III, -7	3359033
III, -1	7320107
III, 4	10652476
III, 12	11656188
III, +21	13715622
IV, -24	795461
IV, -16	1799032
IV, -7	2761525
IV, -5	3347952
IV, 1	4991851
IV, 8	13049020
IV, 12	14566396
IV, 14	16085085
V, -17	1773464
V, -13	2726662
V, -5	4550757
V, 1	7089411
V, 6	13951850
V, 10	16321481
V, 13	17610508
V, 18	18782547
X, -17	2065464
X, -8	4161493
X, -4	5934688
X, 2	10637922
X, 8	12750713
X, 11	13339566
X, 17	14547382
X, 23	15500013
