# Supplementary material for: Cuticular collagens mediate cross-kingdom predator–prey interactions between trapping fungi and nematodes
Source: PLoS Biol. 2025 Jul 1;23(7):e3003178. doi: 10.1371/journal.pbio.3003178 (PMC12237271; doi:10.1371/journal.pbio.3003178)
Supplement: S2 Data — (XLSX) [file pbio.3003178.s002.xlsx]

## Sheet: 2a
	N2	nhr-66 (yph413)	nhr-66 (yph413), punc-31::nhr-66::unc-54 3'UTR	nhr-66 (yph413), pges-1::nhr-66::unc-54 3'UTR	nhr-66 (yph413), pmyo-3::nhr-66::unc-54 3'UTR	nhr-66 (yph413), pnhr-73::nhr-66::unc-54 3'UTR	nhr-66 (yph413), prol-6::nhr-66::unc-54 3'UTR
repeat 1	0	33	33	33	30	0	0
repeat 2	0	37	37	33	35	0	0
repeat 3	0	37	37	37	40	0	0
repeat 4	0	37	40	40	40	0	0
repeat 5	0	37	40	40	45	5	0
repeat 6	0	37	43	40	45	5	0
repeat 7	0	40	47	43	45	5	0
repeat 8	0	40	50	43	50	10	3
repeat 9	0	40	50	47	50	10	3
repeat 10	0	40
repeat 11	0	40
repeat 12	0	40
repeat 13	0	43
repeat 14	0	47
repeat 15	0	47
repeat 16	0	50
repeat 17	0	50
repeat 18	3	50
repeat 19	3	50
repeat 20	3	53
	p value, two-tailed unpaired Student’s t test
nhr-66 (yph413) vs. nhr-66 (yph413), punc-31::nhr-66::unc-54 3'UTR	0.8314	NS
nhr-66 (yph413) vs. nhr-66 (yph413), pges-1::nhr-66::unc-54 3'UTR	0.2113	NS
nhr-66 (yph413) vs. nhr-66 (yph413), pmyo-3::nhr-66::unc-54 3'UTR	0.9428	NS
nhr-66 (yph413) vs. nhr-66 (yph413), pnhr-73::nhr-66::unc-54 3'UTR	<0.0001	****
nhr-66 (yph413) vs. nhr-66 (yph413), prol-6::nhr-66::unc-54 3'UTR	<0.0001	****
N2 vs. nhr-66 (yph413), pnhr-73::nhr-66::unc-54 3'UTR	0.0016	**
N2 vs. nhr-66 (yph413), prol-6::nhr-66::unc-54 3'UTR	0.6482	NS

## Sheet: 2b
	N2 Furrow Depth (nm)	nhr-66 Furrow Depth (nm)	N2 annuli Width (nm)	nhr-66 annuli Width (nm)	N2 furrow width (nm)	nhr-66 furrow width (nm)			p value, two-tailed unpaired Student’s t test
repeat 1	40.8833	23.475	1563.5	1534	120.843	308.533		N2 Furrow Depth vs. nhr-66 Furrow Depth	0.171	NS
repeat 2	29.7667	53.3214	1365.83	1243.71	293.186	265.35		N2 annuli Width vs. nhr-66 annuli Width	0.1055	NS
repeat 3	30.8	59.0167	1369.67	1374.5	243.129	325.8		N2 furrow width vs. nhr-66 furrow width	0.0195	*
repeat 4	27.1917	55.3077	1163.33	1321	221.222	363.071
repeat 5	33.7062	60.3	1132.26	1526	281.238	331.75
repeat 6	23.8125	95.77	2196	1651	410.5	494.083
repeat 7	29.0667	79.25	1831.5	1972.75	462.26	487.275
repeat 8	41.05	21.2333	1808	1725.25	340.7	640.28
repeat 9	40	36.9111	1767.8	1894.5	242.617	297.38
repeat 10	28.0917	32.44	1477.5	1567.6	166.914	365.26
repeat 11	38.7417	27.2455	1460.33	1593.6	192.729	421.2
repeat 12	70.0231	18.225	1338.17	1647.6	299.9	375.317
repeat 13	36.8417	23.6667	1445.33	1639	208.329	313.9
repeat 14	18.8833	39.34	1428	1793.8	249.314	459.583
repeat 15	15.2844	41.2455	1930.6	1666.8	255.46	387.367
repeat 16	23.5333	39.5667	1947.33	1516.17	300.325	286.5
repeat 17	34.2545	38.3273	1752.2	1555.8	377.567	393.917
repeat 18	48.32	30.5786	1844.2	1214.86	315.783	302.012
repeat 19	31.5556	27.3733	1894.5	1242.57	418.62	260.288
repeat 20	91.2111	15.7447	1831.75	1213	409.6	296.5
repeat 21	19.34	48.1714	1968.5	1252.57	313.08	475.362
repeat 22	33.4727	53.2857	1437.4	1282.14	338.833	436.287
repeat 23	41.1786		1268.71		399.986
repeat 24	38.2222		1721		475.26
repeat 25	19.1889		1788.4		387.62
repeat 26	11.4556		2014.25		376.34

## Sheet: 2c
	N2 Alae Depth (nm)	nhr-66 Alae Depth (nm)	N2 Alae Width (nm)	nhr-66 Alae Width (nm)	N2 Alae total alae width (nm)	nhr-66 Alae total alae width (nm)			p value, two-tailed unpaired Student’s t test
repeat 1	301.75	300.5	1568	1159	5505	4660		N2 Alae Depth vs. nhr-66 Alae Depth	0.8726	NS
repeat 2	391.75	366.5	1429	1272	4268	5314		N2 Alae Width vs. nhr-66 Alae Width	0.5491	NS
repeat 3	439.75	330.5	1490	1237	4747	4146		N2 Alae total alae width vs. nhr-66 Alae total alae width	0.7019	NS
repeat 4	198.25	352.75	949.6	1341	5532	4016
repeat 5	380	459.75	1289	1411	4294	6177
repeat 6	486.75	429.75	1315	1202	4225	4077
repeat 7		146.05		1342		4661
repeat 8		277.75		1211		4155
repeat 9		324.5		1350		4486
repeat 10		567.25		1525		4974
repeat 11		407.75		1220		4399
repeat 12		332		1263		4634

## Sheet: 2d
	Cortical (µm)		Medial (µm)		Basal (µm)		Total cuticle (µm)		Strut width (µm)			p value, two-tailed unpaired Student’s t test
	N2	nhr-66	N2	nhr-66	N2	nhr-66	N2	nhr-66	N2	nhr-66		N2 vs. nhr-66: Cortical	0.2437	NS
repeat 1	0.331	0.2966	0.1364	0.1426	0.3576	0.3518	0.7934	0.8102	0.269	0.188		N2 vs. nhr-66: Medial	0.3056	NS
repeat 2	0.3922	0.3526	0.125	0.1658	0.381	0.3334	0.8892	0.8236	0.185	0.172		N2 vs. nhr-66: Basal	0.405	NS
repeat 3	0.3586	0.4192	0.1754	0.1636	0.4714	0.4578	0.884	0.9874	0.285	0.155		N2 vs. nhr-66: Total cuticle	0.6678	NS
repeat 4	0.3433	0.29084	0.1214	0.154	0.3517	0.32528	0.8089	0.73732	0.322	0.168		N2 vs. nhr-66: Strut width	<0.0001	****
repeat 5	0.3133	0.2954	0.0898	0.1055	0.265	0.2832	0.63	0.67356	0.262	0.157
repeat 6	0.3378	0.2756	0.11035	0.175566	0.2661	0.3642	0.69295	0.815323	0.285	0.212
repeat 7	0.3027	0.3022	0.1545	0.1111	0.4463	0.30066	0.87425	0.70273	0.244	0.139
repeat 8	0.3421	0.3012	0.1349	0.13955	0.4354	0.32873	0.906	0.7546	0.321	0.21
repeat 9									0.249	0.138
repeat 10									0.334	0.188
repeat 11									0.192	0.146
repeat 12									0.181	0.201
repeat 13									0.222	0.204
repeat 14									0.167	0.186
repeat 15									0.277	0.32
repeat 16									0.243	0.147
repeat 17									0.321	0.129
repeat 18									0.389	0.234
repeat 19									0.361	0.138
repeat 20									0.378	0.154
repeat 21									0.354	0.134
repeat 22										0.154
repeat 23										0.154
repeat 24										0.18
repeat 25										0.23
repeat 26										0.097
repeat 27										0.148
repeat 28										0.27
repeat 29										0.282
repeat 30										0.198
repeat 31										0.224
repeat 32										0.175
repeat 33										0.221
repeat 34										0.119
repeat 35										0.147
repeat 36										0.162
