# Supplementary material for: Cuticular collagens mediate cross-kingdom predator–prey interactions between trapping fungi and nematodes
Source: PLoS Biol. 2025 Jul 1;23(7):e3003178. doi: 10.1371/journal.pbio.3003178 (PMC12237271; doi:10.1371/journal.pbio.3003178)
Supplement: S3 Data — (XLSX) [file pbio.3003178.s003.xlsx]

## Sheet: 3a
	PC1	PC2	PC3
N2_rep1	-102.851	63.2279	29.6746
N2_rep2	-99.0081	-31.2916	-14.5576
N2_rep3	-98.7534	-33.621	-14.9756
nhr-66_rep2	99.8356	-57.3276	13.9499
nhr-66_rep1	102.736	4.78055	25.7098
nhr-66_rep3	98.0414	54.2317	-39.8011
PC	Variance Percentage	Top Positive Weights	Top Negative Weights
PC1	73.23	CELE_B0393.3, CELE_F37B4.7, CELE_C32E8.8, CELE_Y62H9A.3, CELE_T09B4.1, CELE_F44E7.5, CELE_T01G9.4, CELE_F02E8.4, CELE_Y62H9A.6, CELE_K06A5.6	CELE_T23G11.1, CELE_D2096.1, CELE_Y106G6A.4, CELE_R08A2.1, CELE_F15H10.2, CELE_R10H10.2, CELE_ZC13.4, CELE_F29D10.2, CELE_F25F2.1, CELE_T05A10.5
PC2	15.02	CELE_F41H10.7, CELE_F49C12.13, CELE_R01H2.5, CELE_M05D6.7, CELE_K06H7.2, CELE_Y71F9AL.5, CELE_T28H10.3, CELE_F58F9.3, CELE_ZC239.5, CELE_Y39H10B.2	CELE_F32D1.5, CELE_Y46G5A.17, CELE_Y41E3.10, CELE_T23B12.3, CELE_Y55F3AM.13, CELE_F13D12.2, CELE_C14B1.1, CELE_Y39B6A.35, CELE_C36E6.1, CELE_T14B4.2
PC3	4.56	CELE_F48E3.1, CELE_R11G1.4, CELE_Y82E9BL.17, CELE_F20D1.9, CELE_F38B6.3, CELE_Y48G1C.6, CELE_T10C6.18, CELE_W10G11.3, CELE_T03F6.10, CELE_Y74C9A.1	CELE_Y38F2AR.27, CELE_Y60A3A.1, CELE_ZK265.4, CELE_F13B10.1, CELE_F58A3.1, CELE_ZK1240.8, CELE_E04F6.2, CELE_B0205.12, CELE_F10G8.7, CELE_C53H9.2
PC4	3.69	CELE_Y71G12B.31, CELE_T07F10.5, CELE_Y22D7AL.20, CELE_C04F6.5, CELE_B0564.10, CELE_Y70G10A.4, CELE_Y51A2D.12, CELE_ZC239.4, CELE_C25G4.4, CELE_C48B4.8	CELE_C04C11.23, CELE_R02E12.8, CELE_W06B11.2, CELE_F52C12.5, CELE_M01F1.3, CELE_C16A11.11, CELE_Y41E3.14, CELE_F20D1.22, CELE_H16D19.3, CELE_C38C10.1
PC5	3.5	CELE_F31F4.14, CELE_B0304.4, CELE_C04E12.7, CELE_Y17G7B.14, CELE_F36F12.5, CELE_F16B4.9, CELE_T03F1.2, CELE_Y50D7A.6, CELE_F53G12.9, CELE_Y41C4A.2	CELE_F40F12.12, CELE_F48E3.9, CELE_R07C12.5, CELE_F53E10.5, CELE_ZC412.1, CELE_Y45F10D.7, CELE_C31E10.8, CELE_R02C2.4, CELE_R08E3.1, CELE_T03D8.4
PC6	0	CELE_C30F8.2, CELE_F20D1.9, CELE_F32H2.5, CELE_3R5.1, CELE_T01D3.6, CELE_F21F3.6, CELE_R107.2, CELE_2RSSE.1, CELE_Y41C4A.9, CELE_F36H1.6	CELE_C17H12.14, CELE_2L52.1, CELE_B0336.2, CELE_M01H9.3, CELE_F22D6.2, CELE_R02E12.2, CELE_Y37H9A.6, CELE_Y22F5A.4, CELE_F35G12.2, CELE_T08B1.6

## Sheet: 3b
N2 1	N2 2	N2 3	nhr-66 1	nhr-66 2	nhr-66 3	Sequence	Fold Change	logFC	Pvalue	DGEtest	Public Name
57.29	39.81	52.69	0	0	0	C13A2.12	0	-11.9	1.02e-111	Down	C13A2.12
16.55	34.87	27.35	0	0	0	T05B4.3	0	-11.27	1.46e-44	Down	phat-4
440.35	466.7	574.01	0	0	0	C49G7.3	0	-15.57	5.28e-271	Down	phat-7
475.48	462.49	512.01	0.44	0	0.57	T27E4.4	0.001	-10.5	1.31e-200	Down	fip-2
49.88	37.74	47.4	0.06	0	0.15	E02A10.2	0.001	-9.48	2.66e-129	Down	grl-23
11.72	11.6	12.51	0	0	0	F45G2.1	0.001	-10.6	2.14e-86	Down	nas-1
83.2	66.69	62.81	0	0	0	D2096.1	0.001	-10.8	1.56e-94	Down	timm-17B.2
62.57	46.08	51.85	0	0.08	0	ZK1025.3	0.001	-10.71	2.57e-160	Down	ZK1025.3
20.77	44.83	32.24	0.07	0.08	0	B0222.8	0.002	-9.25	2.99e-59	Down	col-10
12.84	16.81	15.66	0	0	0.09	C27H5.5	0.002	-9.07	1.17e-76	Down	col-36
15.03	15.62	17.14	0	0.05	0.12	D1054.9	0.004	-8.1	6.1e-104	Down	D1054.9
11.17	14.36	13.46	0.07	0.07	0	R12A1.3	0.004	-8	7.49e-80	Down	R12A1.3
48.15	70.28	73.15	0.22	0.49	0.22	Y47D7A.15	0.004	-7.88	5.67e-97	Down	Y47D7A.15
19.55	40.06	34.18	0.25	0.11	0.13	ZK180.6	0.004	-7.89	1.54e-63	Down	ZK180.6
17.75	34.47	31.15	0.07	0.22	0.17	C03A7.4	0.005	-7.71	9.43e-50	Down	abu-15
76.82	120.49	117.24	0.49	1.09	0.26	K09H9.3	0.005	-7.6	1.63e-79	Down	col-49
20.6	37.08	33.3	0.17	0.19	0.11	Y41E3.2	0.005	-7.69	2.49e-53	Down	dpy-4
62.3	67.07	77.07	0.31	0.69	0.31	F11G11.10	0.006	-7.48	9.94e-138	Down	col-17
44.53	41.36	41.85	0.3	0.16	0.39	F33A8.7	0.006	-7.39	1.46e-119	Down	F33A8.7
45.41	53.2	51.13	0.32	0.36	0.21	F48G7.5	0.006	-7.5	5.05e-98	Down	F48G7.5
36.97	51.19	51.55	0.16	0.43	0.42	T01B7.7	0.006	-7.36	1.18e-86	Down	rol-6
27.83	28.03	30.61	0.09	0.3	0.24	T25E4.1	0.006	-7.31	2.06e-111	Down	T25E4.1
22.55	32.7	27.98	0.19	0.1	0.38	C34H4.4	0.007	-7.18	5.7e-69	Down	col-107
12.2	12.91	13.76	0.06	0.07	0.17	Y42H9B.1	0.007	-7.21	2.92e-87	Down	col-115
136.37	175.01	192.12	1.61	1.5	1.12	M195.1	0.007	-7.1	9.08e-137	Down	col-77
31.87	42.72	43.17	0.37	0.25	0.4	C29E4.1	0.007	-7.06	2.2e-88	Down	col-90
37.95	49.76	48.85	0.28	0.62	0.09	ZK1010.7	0.007	-7.25	2.02e-95	Down	col-97
193.03	175.57	199.5	1.93	0.47	1.96	F49F1.5	0.007	-7.23	2.53e-169	Down	F49F1.5
109.96	122.31	167.81	1.1	1.21	0.72	C01G12.2	0.007	-7.12	1.15e-57	Down	nspb-7
17.2	30.12	27.19	0.15	0.17	0.3	ZK1290.3	0.007	-7.15	3.03e-52	Down	rol-8
32.25	34.24	31.36	0.1	0.33	0.31	T06G6.6	0.007	-7.17	1.52e-107	Down	T06G6.6
62.67	87.08	71.19	0.68	0.5	0.45	ZK662.2	0.007	-7.26	4.86e-98	Down	ZK662.2
29.65	45.94	41.32	0.32	0.3	0.43	E01G4.6	0.008	-7.05	6.92e-102	Down	E01G4.6
83.51	96.07	96.91	0.85	1.22	0.56	F35B3.4	0.008	-6.91	3.04e-150	Down	F35B3.4
10.01	7.65	8.66	0.05	0.07	0.11	ZK643.8	0.008	-7.04	9.15e-111	Down	grl-25
48.53	45.54	40.08	0.4	0	0.94	Y105E8B.5	0.008	-7.01	2.24e-122	Down	hprt-1
126.38	156.49	176.2	1.31	1.44	1.29	C01G12.10	0.008	-7	1.3e-83	Down	nspb-8
32.08	58.47	47.01	0.49	0.36	0.43	B0491.2	0.008	-6.96	1.11e-59	Down	sqt-1
22.15	36.94	30.53	0.31	0.34	0.28	ZK180.5	0.008	-6.98	3.37e-74	Down	ZK180.5
26.36	45.07	44.91	0.52	0.26	0.38	AC3.3	0.009	-6.86	6.59e-61	Down	abu-1
9.7	19.5	14.85	0.2	0.16	0.13	C03A7.7	0.009	-6.75	8.83e-48	Down	abu-6
23.12	38.88	43.66	0.26	0.5	0.35	Y38C1BA.3	0.009	-6.79	1.4e-52	Down	col-109
21.85	32.53	33.33	0.37	0.3	0.24	F08G5.4	0.009	-6.76	9.41e-61	Down	col-130
93.83	126.46	132.39	1.3	1.28	1.18	ZK265.2	0.009	-6.78	8.36e-125	Down	col-63
118.16	195	187.17	1.79	1.48	1.78	F11G11.12	0.009	-6.86	2.76e-91	Down	col-73
40.76	55.1	57.21	0.27	0.69	0.59	F09G8.6	0.009	-6.86	1.17e-82	Down	col-91
54.47	49.91	48.33	0.57	0.46	0.55	Y65B4BR.6	0.009	-6.85	7.48e-199	Down	grl-16
49.9	53.6	47.2	0.38	0.74	0.51	H10E21.4	0.009	-6.73	7.99e-127	Down	H10E21.4
44.63	54.65	51.97	0.35	0.64	0.62	W04G3.3	0.009	-6.8	4.47e-127	Down	lpr-4
17.86	39.84	30.18	0.43	0.35	0.21	C03A7.14	0.01	-6.66	1.55e-42	Down	abu-8
19.38	18.72	17.2	0.21	0.24	0.17	C30H6.5	0.01	-6.68	8.36e-131	Down	C30H6.5
41.56	33.72	34.37	0.26	0.5	0.51	ZK666.7	0.01	-6.68	3.98e-139	Down	clec-61
21.1	32.89	30.93	0.1	0.64	0.26	F58F6.1	0.01	-6.61	3.14e-53	Down	col-104
298.54	453.45	416.25	5.29	5.21	3.72	F54C9.4	0.01	-6.59	2.9e-116	Down	col-38
107.29	118.3	110.6	1.75	0.96	1.25	F22D6.10	0.01	-6.62	1.69e-189	Down	col-60
12.79	9.49	8.23	0	0.11	0.29	D1014.5	0.01	-6.58	2.45e-71	Down	D1014.5
15.79	21.83	18.2	0.16	0.23	0.28	C31H2.2	0.01	-6.6	1.24e-76	Down	dpy-8
128.91	116.77	118.85	1.48	1.14	1.76	ZC168.5	0.01	-6.6	2.48e-179	Down	grl-21
64.72	72.07	73.66	0.16	1.23	1.46	K10H10.4	0.01	-6.61	8.14e-105	Down	K10H10.4
128.33	169.24	181.74	3.12	1.71	0	C01G12.6	0.01	-6.67	1.67e-63	Down	nspb-10
32.85	54.37	51.48	1.01	0.09	0.56	C01B12.1	0.01	-6.58	8.24e-48	Down	sqt-2
66.75	115.48	114.2	1.39	1.23	1.4	ZK1067.7	0.011	-6.45	2.14e-77	Down	abu-14
29.98	31.74	26.14	0.42	0.31	0.37	D2096.6	0.011	-6.48	6e-84	Down	D2096.6
37.19	79.19	64.87	0.64	1.3	0.42	F27C1.8	0.011	-6.46	9.57e-40	Down	dpy-5
14.75	14.41	16.03	0.33	0.1	0.12	F56D3.1	0.011	-6.47	3.06e-107	Down	F56D3.1
42.61	37.97	33.86	0.76	0.36	0.36	T18H9.1	0.011	-6.48	3.25e-159	Down	grd-6
14.02	15.91	18.59	0.17	0.28	0.11	K01D12.5	0.011	-6.55	8.31e-67	Down	K01D12.5
96.99	77.73	88.51	0.8	1.32	1.31	K01D12.9	0.011	-6.47	2.9e-124	Down	K01D12.9
39.42	56.28	60.19	0.43	0.71	0.85	R02F11.1	0.011	-6.53	5.91e-68	Down	R02F11.1
69.34	95.21	89.94	1.43	0.73	1.02	Y57A10A.11	0.011	-6.55	3.95e-112	Down	rol-1
50.97	52.8	44.73	0.58	0.43	0.9	T19C3.2	0.011	-6.52	3.84e-123	Down	T19C3.2
45.84	63.73	60.67	0.72	0.66	0.9	C38C6.6	0.011	-6.47	2.59e-116	Down	tag-297
14.48	11.74	12.66	0.08	0.07	0.39	W01F3.6	0.011	-6.54	4.19e-86	Down	W01F3.6
76.26	81.9	85.51	1.32	0.48	1.15	W02F12.8	0.011	-6.48	1.28e-76	Down	W02F12.8
7.63	10.85	8.26	0.27	0.05	0	Y53F4B.27	0.011	-6.57	3.17e-54	Down	Y53F4B.27
86.67	137.77	146.93	2	2.42	0.84	Y73B6BL.34	0.012	-6.34	1.18e-57	Down	bli-6
5.43	6.21	6.21	0.05	0.11	0.09	R05H10.6	0.012	-6.43	4.19e-99	Down	cdh-7
68.93	76.62	74.78	1.17	1.2	0.66	Y11D7A.11	0.012	-6.37	3.08e-146	Down	col-120
25.65	37	38.69	0.36	0.98	0	F57B7.3	0.012	-6.39	2.83e-49	Down	col-156
22.45	23.85	22.17	0.31	0.34	0.27	C06G1.2	0.012	-6.38	5.77e-92	Down	cpg-19
3.75	6.59	4.64	0.09	0.06	0.05	F30H5.3	0.012	-6.37	1.35e-51	Down	F30H5.3
141.85	158.45	189.85	2.5	1.57	2.34	H23N18.5	0.012	-6.44	3.29e-85	Down	H23N18.5
17.61	16.43	17.13	0.2	0.26	0.27	T06D8.10	0.012	-6.36	7.48e-199	Down	T06D8.10
50.84	50.58	55.46	0.45	0.31	1.72	F53B1.4	0.013	-6.28	3.4e-60	Down	bus-5
117.43	128.66	141.73	1.32	2.59	1.86	C42D4.3	0.013	-6.3	4.6e-141	Down	C42D4.3
31.21	71.44	64.1	0.73	1.13	0.58	C29F4.1	0.013	-6.32	5.32e-39	Down	col-125
33.77	57	52.7	0.79	0.97	0.35	B0222.7	0.013	-6.27	4.15e-55	Down	col-145
22.04	57.96	55.87	0.57	1.09	0.33	C09G5.4	0.013	-6.3	7.61e-27	Down	col-39
38.82	43.61	42.31	0.46	0.51	0.94	C15A11.5	0.013	-6.3	1.2e-134	Down	col-7
34.69	50.17	49.65	0.63	0.9	0.58	Y49F6B.10	0.013	-6.21	1.01e-78	Down	col-71
39.73	35.02	33.22	0.52	0.14	1.03	F58H1.2	0.013	-6.25	2.52e-104	Down	F58H1.2
28.18	36.42	35.08	0.45	0.58	0.49	T02E9.2	0.013	-6.27	1.42e-85	Down	grl-7
37.04	31.82	34.01	0.47	0.24	0.91	W04G3.2	0.013	-6.27	1.46e-153	Down	lpr-5
10.62	18.76	15.89	0.15	0.23	0.34	T06E4.11	0.013	-6.22	1.3e-46	Down	pqn-63
12.57	11.68	11.43	0.17	0.24	0.17	C11H1.5	0.014	-6.15	5.8e-110	Down	C11H1.5
31.33	79.72	68.77	0.88	1.35	0.79	B0222.6	0.014	-6.13	2.18e-36	Down	col-144
17.63	23.55	25.49	0.55	0.2	0.24	T11F9.9	0.014	-6.21	3.93e-59	Down	col-157
92.9	102.02	109.44	1.81	1.89	1.38	C50B6.4	0.014	-6.11	4.18e-146	Down	col-161
42.14	50.43	59.54	0.98	0.46	1.11	F15B9.8	0.014	-6.11	4.29e-71	Down	F15B9.8
12.6	14.38	15.12	0.08	0.25	0.4	F09B12.1	0.014	-6.14	8.12e-87	Down	mlt-9
9.95	19.24	16.25	0.12	0.22	0.42	F29C12.1	0.014	-6.2	6.12e-41	Down	pqn-32
8.62	7.49	7.99	0.21	0.05	0.11	C29F3.2	0.014	-6.14	3.76e-88	Down	wrt-8
21.64	26.43	23.49	0.5	0	0.66	ZK154.1	0.014	-6.17	3.32e-69	Down	ZK154.1
11.33	15.93	16.97	0.14	0	0.67	F46C8.6	0.015	-6.1	2.34e-44	Down	dpy-7
8.78	8.73	8.59	0.2	0.07	0.19	E01G6.1	0.015	-6.06	2.2e-131	Down	E01G6.1
53.51	47.19	45.16	0.69	0.74	1.13	F33D4.6	0.015	-6.07	2.43e-199	Down	F33D4.6
23.44	17.03	12.95	0.14	0.55	0.28	B0280.7	0.016	-5.96	1.05e-52	Down	B0280.7
44.29	30.44	32.2	0.54	0.59	0.87	C06E8.5	0.016	-5.99	3.39e-121	Down	C06E8.5
168.42	166.84	161.03	4.27	1.75	3.25	C46A5.3	0.016	-5.96	2.05e-154	Down	col-14
21.74	24.75	26.74	0.12	0.62	0.68	F40F12.3	0.016	-5.95	1.25e-73	Down	F40F12.3
15.29	16.82	18.13	0.31	0.27	0.32	K08B12.1	0.016	-6.01	1.66e-86	Down	K08B12.1
10.59	12.69	11.92	0.27	0.08	0.3	T04G9.2	0.016	-5.98	1.18e-84	Down	nas-15
15.03	23.23	23.21	0.41	0.32	0.38	AC3.4	0.016	-6.01	1.84e-56	Down	pqn-2
20.17	45.24	29.26	0.63	0.7	0.42	F38A3.2	0.016	-5.96	2.97e-36	Down	ram-2
392.96	386.58	427.55	6.85	6.69	8.83	Y47G6A.15	0.016	-6	1.2e-269	Down	Y47G6A.15
38.5	22.33	23.48	1.13	0.51	0.45	C42D4.13	0.017	-5.92	1.15e-53	Down	C42D4.13
9.21	9.44	9.5	0.18	0.13	0.23	F12F6.9	0.017	-5.9	3.11e-75	Down	col-128
159.04	168.92	164.95	3.85	3.4	2.55	T06E4.4	0.017	-5.86	1.89e-190	Down	col-147
16.02	13.94	12.7	0.34	0.09	0.45	ZC250.1	0.017	-5.85	1.64e-100	Down	cyn-17
194.8	134.37	116.9	3.69	3.13	1.08	C12D8.17	0.017	-5.87	6.24e-63	Down	fipr-6
6.27	4.63	5.58	0.07	0.08	0.19	F46B3.5	0.017	-5.87	8.67e-83	Down	grd-2
19.56	19.13	21.58	0.45	0.33	0.39	Y47D3B.6	0.017	-5.88	3.84e-95	Down	idpc-1
50.32	44.93	40.19	0.76	0.47	1.79	W04G3.1	0.017	-5.89	6.14e-96	Down	lpr-6
7.58	5.7	6.85	0.11	0.13	0.15	C47E12.6	0.017	-5.9	5.24e-87	Down	mam-2
62.89	54.02	60.16	1.04	1.27	1.31	T21C9.9	0.017	-5.85	2.74e-182	Down	T21C9.9
76.78	104.58	115.61	2.1	2.63	1.05	Y51H7C.13	0.017	-5.89	1.53e-68	Down	Y51H7C.13
142.3	189.76	193.19	3.34	4.59	3.11	F52B11.4	0.018	-5.8	1.17e-106	Down	col-133
32.99	39.22	41.37	0.93	0.34	1.13	F55C10.2	0.018	-5.81	7.79e-84	Down	col-154
58.84	58.14	58.99	1.34	0.85	1.52	Y2H9A.3	0.018	-5.8	7.31e-136	Down	col-162
72.53	69.72	66	1.74	1.44	1.25	C05E7.2	0.018	-5.76	1.47e-171	Down	gmap-3
15.46	25.32	23.1	0.28	0.41	0.68	H42K12.3	0.018	-5.82	2.22e-52	Down	H42K12.3
66.52	63.71	65.32	1.17	1.53	1.41	C33G3.3	0.018	-5.81	1.25e-194	Down	lgc-21
24.32	24.55	27.17	0.69	0.44	0.48	ZK682.5	0.018	-5.76	1.61e-129	Down	lron-2
41.9	40.93	41.74	1.03	0.86	0.71	ZK678.5	0.018	-5.79	1.17e-173	Down	wrt-4
5.82	10.23	10.82	0.23	0.1	0.29	F52D1.3	0.019	-5.74	6.7e-39	Down	abu-12
36.26	37.31	34.84	0.6	0.57	1.37	F59E12.12	0.019	-5.68	9.49e-109	Down	bli-2
40.54	37.26	30.77	0.66	0.38	0.99	F32E10.3	0.019	-5.69	1.62e-135	Down	clec-180
97.64	86.61	87.53	1.95	1.95	1.99	F15H10.2	0.019	-5.75	7.76e-194	Down	col-13
16.54	16.63	26.32	0.79	0.29	0.12	F26B1.4	0.019	-5.75	3.42e-42	Down	col-58
43.04	38.32	40.38	0.75	0.83	1.19	F21F3.3	0.019	-5.7	4.02e-134	Down	icmt-1
30.61	36.67	40.15	0.74	0.58	1.12	F27E5.4	0.019	-5.7	7.96e-75	Down	phg-1
25.01	21.46	27.22	0.65	0.08	0.96	T03G6.1	0.019	-5.7	5.31e-82	Down	T03G6.1
189	166.14	151.12	4.5	2.69	3.71	Y102A11A.5	0.019	-5.74	7.4e-152	Down	Y102A11A.5
9.21	15.45	14.77	0.35	0.14	0.3	K04H4.2	0.02	-5.68	1.37e-49	Down	chtb-1
46.7	52.42	55.79	1.47	1.18	0.84	C34D4.15	0.02	-5.68	1.31e-108	Down	col-113
25.74	29.94	32.06	0.78	0.26	1.04	F46C8.8	0.02	-5.65	1.15e-77	Down	F46C8.8
20.57	19.5	18.79	0.24	0.26	0.93	H04M03.4	0.02	-5.67	3.92e-98	Down	glf-1
26.55	31.25	26.24	0.58	0.86	0.68	C09G5.6	0.021	-5.54	2.34e-128	Down	bli-1
36.69	44.1	57.38	0.98	1.08	1.29	C49F8.3	0.021	-5.59	3.68e-57	Down	C49F8.3
12.28	13.14	12.53	0.22	0.58	0.1	Y51H4A.9	0.021	-5.55	1.95e-71	Down	col-137
78.34	78.93	78.05	1.99	1.57	2.25	T06E4.6	0.021	-5.57	3.23e-153	Down	col-146
69.89	49.78	43.85	1.3	0.43	2.41	F07F6.5	0.021	-5.55	9.16e-60	Down	dct-5
36.11	35.01	35.93	0.86	0.77	1.03	F40E10.5	0.021	-5.56	1.23e-122	Down	F40E10.5
17.69	20.56	19.69	0.52	0.21	0.72	C45B2.7	0.021	-5.58	7.4e-90	Down	ptr-4
40.39	29.62	32.52	0.72	0.64	1.34	F09F9.2	0.022	-5.49	3.39e-80	Down	F09F9.2
129.54	94.16	95.65	4.46	1.95	1.16	C12D8.14	0.022	-5.48	6.99e-75	Down	fipr-4
28.42	24.06	25.87	0.19	0.93	0.45	Y95B8A.1	0.022	-5.49	3.12e-97	Down	nas-30
7.34	9.57	9.98	0.19	0.09	0.48	F07H5.8	0.023	-5.42	1.59e-52	Down	appg-2
8.33	8.79	8.94	0.17	0.31	0.23	C45G7.5	0.023	-5.43	3.23e-118	Down	cdh-10
6.89	6.79	7.07	0.22	0.1	0.23	M03E7.4	0.023	-5.46	5.94e-74	Down	lrpc-1
24.47	22.74	21.27	0.58	0.4	0.89	ZK1290.12	0.023	-5.45	1.02e-118	Down	wrt-1
56.69	59.19	59.79	2.04	1.69	1.12	C15A11.6	0.024	-5.37	1.24e-123	Down	col-62
45.61	35.97	32.34	1.02	0.72	1.48	ZC373.6	0.024	-5.38	2.79e-89	Down	dao-4
17.99	19.67	20.21	0.69	0.32	0.61	C25F6.7	0.024	-5.4	1.26e-89	Down	itm-2
17.19	13.62	17.62	0.39	0.71	0.26	T22B11.2	0.025	-5.33	6.9e-77	Down	bus-4
28.97	32.38	30.31	1.19	0.85	0.69	F13H8.5	0.025	-5.32	1.44e-110	Down	F13H8.5
19.81	27.07	35.05	0.29	0.65	1.55	F59B10.3	0.025	-5.33	5.35e-33	Down	F59B10.3
50.13	60.77	62.99	2.09	2.09	1	F01D5.5	0.026	-5.24	1.04e-69	Down	F01D5.5
10.66	13.69	15.08	0.36	0.46	0.4	C54D2.1	0.026	-5.25	1.76e-55	Down	idpp-11
19.53	32.6	30.74	0.74	1.18	0.65	B0024.1	0.027	-5.22	3.29e-43	Down	col-149
4.18	3.38	3.41	0.08	0.08	0.2	F29G6.1	0.027	-5.19	6.32e-75	Down	F29G6.1
4.49	6.23	5.56	0.25	0.1	0.17	F49E10.2	0.027	-5.24	2.23e-53	Down	F49E10.2
6.48	4.93	5.84	0.19	0.21	0.17	H04J21.4	0.027	-5.19	4.82e-84	Down	H04J21.4
62.23	59.09	76.51	1.04	1.73	3.62	C14F11.6	0.027	-5.23	5.89e-61	Down	rml-3
15.46	17.95	17.1	0.44	0.66	0.58	F10G8.1	0.028	-5.15	1.98e-73	Down	F10G8.1
102.78	74.58	80.21	2.95	2.66	2.88	F26A3.5	0.028	-5.14	4.45e-138	Down	F26A3.5
22.8	18.21	20.1	0.8	0.64	0.48	K06H7.8	0.028	-5.17	4.42e-94	Down	K06H7.8
27.05	23.69	28.91	0.83	0.91	0.88	F11G11.9	0.028	-5.14	4.59e-92	Down	mpst-4
24.59	20.79	21.99	0.63	0.7	0.84	R74.2	0.028	-5.18	2.67e-99	Down	R74.2
14.66	12.6	15.92	0.58	0.46	0.63	T16G1.2	0.028	-5.13	9.11e-79	Down	T16G1.2
11.31	13.08	11.64	0.47	0.3	0.42	ZK377.1	0.028	-5.13	3.49e-83	Down	wrt-6
7.06	8.8	7.76	0.26	0.19	0.34	Y18H1A.9	0.028	-5.14	2.28e-61	Down	Y18H1A.9
84.74	70.72	80.19	1.97	2.4	3.43	F58E6.13	0.029	-5.12	4.47e-120	Down	F58E6.13
12.64	11.33	11.89	0.37	0.29	0.57	F22F4.1	0.029	-5.11	5.64e-107	Down	sups-1
49.04	59.61	62.08	1.53	2.6	1.69	T27A3.5	0.029	-5.11	3.96e-84	Down	T27A3.5
154.89	137.29	129.72	4.62	3.4	6.65	R05H5.8	0.029	-5.09	7.42e-141	Down	tts-2
23.6	25.12	23.79	0.72	0.61	1.29	F57B9.9	0.03	-5.06	2.12e-100	Down	abu-13
142.12	77.54	79.4	3.73	1.81	4.81	C12D8.16	0.03	-5.07	1.7e-43	Down	fipr-7
32.28	36.21	41.2	1.16	1.05	1.68	C46H11.9	0.03	-5.06	8.58e-74	Down	phat-2
31.98	24.56	27.15	1.5	1	0.27	Y116A8C.23	0.03	-5.05	8.44e-79	Down	Y116A8C.23
30.07	28.7	26.86	0.95	0.74	1.49	F44E2.4	0.031	-5.01	3.62e-127	Down	F44E2.4
57.39	79.5	73.12	2.35	3.07	2.26	W02A2.3	0.031	-5.01	3.98e-86	Down	pqn-74
306.5	168.52	181.57	4.93	6.87	11.65	R02E4.3	0.031	-5.02	8.98e-48	Down	R02E4.3
26.75	23.08	22.83	0.62	0.7	1.38	T19A5.3	0.031	-5.02	3.14e-103	Down	T19A5.3
29.34	31	28.69	0.97	0.67	1.77	T14B4.6	0.032	-4.97	4.89e-89	Down	dpy-2
18.88	12.29	11.2	0.44	0.6	0.43	K06A1.2	0.032	-4.96	1.95e-57	Down	K06A1.2
38.03	22.65	22.66	0.94	0.74	1.51	Y11D7A.9	0.032	-4.95	1.14e-52	Down	Y11D7A.9
18.24	17.17	15.7	0.57	0.44	0.99	BE10.2	0.033	-4.94	1.54e-96	Down	agmo-1
19.29	15.55	14.51	0.31	0.44	1.23	Y46C8AR.1	0.033	-4.93	5.19e-55	Down	clec-76
51.56	36.33	38.81	1.45	1.68	1.82	F46A9.1	0.033	-4.91	3.41e-95	Down	F46A9.1
58.75	71.79	37.93	2.38	2.38	1.42	F53F1.4	0.033	-4.94	3.45e-40	Down	F53F1.4
18.53	20.23	21.54	0.83	0.83	0.6	ZK836.1	0.033	-4.93	2.55e-77	Down	lon-3
6.14	7.79	8.85	0.21	0.43	0.24	T22H9.3	0.033	-4.92	4.32e-52	Down	wago-10
14.04	11.44	11.49	0.37	0.2	0.98	C02D5.1	0.034	-4.86	2.08e-67	Down	acdh-6
8.84	10.1	11.34	0.4	0.3	0.49	T23F2.1	0.034	-4.9	1.21e-68	Down	bus-8B
22.73	24	28.31	0.43	0.96	1.72	C02F4.4	0.034	-4.87	1.44e-57	Down	C02F4.4
33.19	35.01	35.07	1.07	1.38	1.72	C35B8.1	0.034	-4.89	5.02e-140	Down	col-175
63.56	49.38	46.08	3.11	1.18	2	D1081.5	0.034	-4.86	3.33e-70	Down	D1081.5
8.56	9.55	10.18	0.42	0.29	0.48	C54G7.3	0.034	-4.89	4.42e-91	Down	lgx-1
10.8	11.98	11.52	0.4	0.55	0.4	F53G12.6	0.034	-4.87	4.96e-75	Down	spe-8
51.37	32.86	34.46	1.02	1.51	2.39	F17B5.1	0.035	-4.84	4.27e-56	Down	F17B5.1
17.06	18.89	18.62	0.95	0.77	0.46	K07A3.3	0.035	-4.84	1.75e-83	Down	K07A3.3
9.96	7.47	7.13	0.37	0.37	0.22	R10H1.5	0.035	-4.85	3.74e-64	Down	nas-23
60.58	63.88	75.06	2.86	3.3	1.98	Y38H8A.3	0.035	-4.83	3.58e-94	Down	ttbk-8.1
8.02	7.68	9.01	0.31	0.24	0.46	Y39B6A.25	0.035	-4.86	1.62e-68	Down	Y39B6A.25
21.06	16.47	16.37	0.82	0.65	0.78	B0207.7	0.036	-4.79	5.38e-86	Down	B0207.7
5.64	6.84	5.55	0.27	0.26	0.22	C34F6.1	0.036	-4.79	3.99e-70	Down	C34F6.1
13.12	13.89	15.63	0.47	0.6	0.76	Y116A8C.4	0.036	-4.79	5.48e-84	Down	nep-23
36.31	29.2	27.01	1.08	1.74	1.11	ZK1290.6	0.036	-4.78	2.46e-91	Down	rnh-1.1
62.47	44.34	40.5	1.78	2.06	2.35	T02E1.7	0.036	-4.8	3.89e-77	Down	T02E1.7
14.18	14.4	13.48	0.68	0.55	0.49	ZC434.3	0.036	-4.8	2.11e-81	Down	ZC434.3
56.5	59.63	69.08	2.07	3.69	2.28	F32B6.4	0.037	-4.75	6.03e-75	Down	F32B6.4
28.65	24.22	25.91	1.02	1.31	1.05	F44D12.8	0.037	-4.76	7.66e-110	Down	F44D12.8
16.16	14.35	14.18	0.72	0.58	0.6	F10F2.3	0.037	-4.76	2.39e-85	Down	lips-3
12.5	10.51	13.85	0.49	0.42	0.72	C29E6.3	0.037	-4.75	3.79e-67	Down	pph-2
106.05	106.1	118.6	4.84	5.9	4.04	B0280.17	0.038	-4.7	5.96e-121	Down	B0280.17
8.52	6.95	7.1	0.29	0.34	0.38	C09B9.7	0.038	-4.72	3.06e-95	Down	C09B9.7
20.99	26.16	24.11	1.01	1.24	0.89	K10C9.7	0.038	-4.71	3.03e-60	Down	K10C9.7
56.49	37.34	33.96	2.1	1.17	2.39	T28B8.6	0.038	-4.71	6.92e-52	Down	osp-1
16.73	12.93	11.3	0.38	0.67	0.8	T26C5.2	0.038	-4.72	3.03e-66	Down	T26C5.2
29.98	37.78	39.25	1.91	1.65	1.21	T01B11.4	0.039	-4.69	1.05e-65	Down	ant-1.4
71.44	63.76	64	3.04	2.29	3.35	F10D11.6	0.039	-4.69	7.48e-199	Down	F10D11.6
14.38	14.1	14.39	0.6	0.49	0.92	F23H12.5	0.039	-4.67	8.75e-105	Down	F23H12.5
16.04	14.87	15.25	0.48	0.8	0.84	F32D8.7	0.039	-4.7	3.93e-95	Down	F32D8.7
17.59	18.94	21.55	0.83	0.89	0.99	W08F4.6	0.039	-4.67	3.43e-119	Down	mlt-8
9.19	5.94	5.69	0.34	0.31	0.29	K12B6.2	0.039	-4.67	6.57e-51	Down	spe-49
30.85	30.35	38.32	1.07	1.86	1.62	Y54E2A.9	0.039	-4.68	1.83e-59	Down	Y54E2A.9
105.19	100.65	106.13	5.11	6.28	2.37	Y71G12B.27	0.039	-4.66	1.84e-85	Down	Y71G12B.27
82.26	92.38	104.61	4.91	5.41	2.46	B0261.6	0.04	-4.63	3.76e-61	Down	B0261.6
11.2	8.97	9.94	0.49	0.38	0.53	B0393.4	0.04	-4.65	1.15e-94	Down	B0393.4
15.29	21.02	20.43	0.79	1.49	0.31	BE10.1	0.04	-4.63	3.92e-38	Down	BE10.1
61.53	69.07	72.67	2.76	3.26	3.51	R07E5.15	0.04	-4.65	9.82e-97	Down	R07E5.15
36.7	40.04	39	1.81	2.12	1.34	Y57G7A.5	0.04	-4.66	1.04e-84	Down	Y57G7A.5
184.18	187.85	185.79	9.14	8.74	8.45	C05B5.2	0.041	-4.62	8.8e-155	Down	C05B5.2
15.51	15.04	15.65	0.89	0.65	0.63	C25A8.5	0.041	-4.61	3.6e-86	Down	C25A8.5
253.93	284.6	322.27	15.38	13.78	12.05	C33F10.1	0.041	-4.6	2.48e-111	Down	C33F10.1
23.77	24.92	24.13	1.15	1.12	1.18	C50F2.5	0.041	-4.63	3.81e-96	Down	C50F2.5
43.24	54.05	57.91	2.25	3.43	1.6	F11G11.4	0.041	-4.61	7.68e-53	Down	F11G11.4
10.6	21.69	14.58	0.88	0.97	0.36	F32A11.3	0.041	-4.61	1.07e-25	Down	spe-18
45.67	63.65	63.7	1.99	1.83	4.75	F23H12.4	0.041	-4.6	1.13e-33	Down	sqt-3
17.13	11.59	15.47	0.5	0.79	0.85	ZK484.7	0.041	-4.61	5.25e-58	Down	ZK484.7
35.25	31.21	31.92	1.54	1.47	1.86	F25G6.6	0.042	-4.57	5.02e-146	Down	asns-1
10.52	13.14	13.37	0.69	0.49	0.66	R08C7.5	0.042	-4.57	7.64e-59	Down	R08C7.5
13.75	18.58	18.9	0.35	1.37	0.82	Y47D3A.10	0.042	-4.57	5.32e-38	Down	tbx-34
18.45	14.93	16.44	1.12	0.56	1.14	Y57G11C.42	0.042	-4.56	8.1e-89	Down	Y57G11C.42
25.24	22.63	18.92	1.22	0.9	1.21	C01G12.9	0.043	-4.54	3.61e-68	Down	C01G12.9
12.97	32.58	31.28	1.37	1.88	0.66	W05B2.6	0.043	-4.54	2.01e-17	Down	col-92
54.42	37.19	41.99	2.74	1.46	2.5	F54H5.5	0.043	-4.53	3.07e-72	Down	F54H5.5
34.15	42.03	38.46	1.44	2.67	1.64	T05F1.5	0.043	-4.54	1.07e-64	Down	T05F1.5
18.01	13.64	11.64	0.58	0.7	0.91	W09C3.2	0.043	-4.55	6.03e-60	Down	W09C3.2
16.84	19.77	16.88	0.64	1.21	0.84	Y119C1B.1	0.043	-4.54	1.54e-59	Down	Y119C1B.1
26.49	31.32	29.96	1.16	1.92	1.38	Y48B6A.5	0.043	-4.53	6.6e-75	Down	Y48B6A.5
16.58	18.94	20.09	1.45	0.61	0.74	AH10.1	0.044	-4.51	3.37e-55	Down	acs-10
8.8	10.93	11.05	0.5	0.67	0.4	C55C3.3	0.044	-4.5	4.65e-54	Down	C55C3.3
13.4	11.19	11.98	0.31	0.69	0.91	K07H8.5	0.044	-4.52	2.73e-69	Down	K07H8.5
74.88	83.17	84.12	3.38	4.58	4.47	K08C9.2	0.044	-4.52	4.76e-99	Down	K08C9.2
6.8	9.74	7.39	0.34	0.37	0.54	DY3.5	0.044	-4.52	3.14e-47	Down	pqn-26
9.16	8.71	9.7	0.29	0.32	0.88	R07B1.9	0.044	-4.5	9.21e-56	Down	R07B1.9
82.55	87.59	91.45	4.96	5.48	2.83	T16A9.5	0.044	-4.51	3.11e-81	Down	T16A9.5
71.46	46.78	44.58	2.9	3.73	1.59	F36A4.2	0.045	-4.47	2.71e-47	Down	F36A4.2
19.61	17.41	17.1	1.08	0.75	1.01	T05C12.10	0.045	-4.48	3.65e-133	Down	qua-1
14.66	12.97	11.7	0.91	0.5	0.65	Y38A10A.2	0.045	-4.46	8.76e-83	Down	Y38A10A.2
43.28	51.89	54.64	2.4	3.76	1.92	C17H12.3	0.046	-4.43	2.93e-58	Down	C17H12.3
210.05	206.38	187.65	14.09	11.28	12.87	C33F10.11	0.046	-4.45	2e-128	Down	C33F10.11
8.21	8.57	9.56	0.16	0.53	1.06	C50D2.1	0.046	-4.44	1.16e-46	Down	C50D2.1
15.8	12.43	10.62	0.59	0.42	1.12	F15H10.1	0.046	-4.45	1.04e-54	Down	col-12
29.33	18.13	23.72	0.5	1.65	1.71	F38A5.6	0.046	-4.45	2.78e-42	Down	F38A5.6
24.39	24.07	24.27	2.06	1.57	0.58	F56D2.3	0.046	-4.46	6.59e-84	Down	F56D2.3
10.78	10.46	11.39	0.42	0.41	0.99	ZC101.3	0.046	-4.44	9.5e-69	Down	hhat-1
28.8	24.05	25.61	1.35	1.49	1.34	T01C3.5	0.046	-4.44	1.83e-80	Down	irld-14
70.39	110.07	106.99	4.41	7.98	2.79	Y38C1AA.7	0.046	-4.45	1.46e-28	Down	Y38C1AA.7
16.81	12.31	11.16	1.06	0.23	0.84	Y47H9C.1	0.046	-4.45	4.56e-46	Down	Y47H9C.1
31.39	25.86	26.14	1.37	1.38	1.87	C18E9.8	0.047	-4.41	3.33e-112	Down	C18E9.8
36.53	38.81	34.75	0.99	2.45	2.72	C30G7.3	0.047	-4.42	3.13e-59	Down	C30G7.3
21.68	27.15	26.34	1.44	1.83	0.79	Y25C1A.1	0.047	-4.42	1.36e-53	Down	clec-123
29.73	21.25	24.6	1.37	1.01	1.81	Y47D3A.30	0.047	-4.41	1.11e-69	Down	elo-8
9.43	7.52	7.85	0.48	0.42	0.48	F54F12.1	0.047	-4.4	7.11e-100	Down	F54F12.1
18.81	13.03	11.99	0.96	0.6	0.87	C56C10.6	0.048	-4.38	8.23e-53	Down	C56C10.6
30.35	33.82	38.92	1.43	2.44	2.01	T16H12.6	0.048	-4.37	1.44e-69	Down	kel-10
32.29	26.41	29.03	1.55	1.64	1.79	ZC13.4	0.048	-4.37	6.3e-100	Down	mab-7
268.4	379.96	372.59	15.65	27.06	12.81	ZK1248.6	0.048	-4.39	5.68e-39	Down	msp-64
39.99	28.74	30.9	1.96	1.48	2.21	T08B6.9	0.048	-4.37	3.35e-91	Down	T08B6.9
70.03	75.72	82.56	4.63	4.48	3.81	W02B12.12	0.048	-4.37	2.47e-109	Down	W02B12.12
11.79	13.04	15.21	0.29	0.72	1.41	Y65B4BM.3	0.048	-4.37	1.18e-37	Down	Y65B4BM.3
33.44	30.61	36.08	1.79	2.12	1.69	ZK930.4	0.048	-4.37	7.51e-76	Down	ZK930.4
7.63	7.77	8.59	0.34	0.49	0.48	H19M22.3	0.048	-4.38	1.14e-70	Down	zmp-2
7.78	5.55	5.61	0.34	0.17	0.61	F07E5.8	0.049	-4.36	3.05e-50	Down	F07E5.8
9.24	10.31	10.54	0.5	0.86	0.3	F21F3.2	0.049	-4.37	4.4e-55	Down	F21F3.2
21.38	19.25	19.34	0.92	1.01	1.55	F27E5.3	0.049	-4.36	1.2e-93	Down	F27E5.3
14.13	14.1	12.02	0.65	0.68	1	F57B9.8	0.049	-4.36	3.29e-72	Down	F57B9.8
14.84	13.03	14	0.55	0.67	1.28	K11C4.1	0.049	-4.34	6.84e-78	Down	K11C4.1
8.41	7.65	10.26	0.6	0.41	0.49	K07F5.4	0.049	-4.35	4.66e-54	Down	kin-24
7.95	12.29	11.84	0.47	0.54	1.14	W01F3.3	0.049	-4.34	1.04e-30	Down	mlt-11
685.76	1026.91	985.83	48.53	65.73	38.93	K07F5.1	0.049	-4.34	6.28e-49	Down	msp-81
14.48	14.98	16.12	0.85	0.85	0.92	H04M03.1	0.049	-4.35	7e-87	Down	pck-3
64.58	72.68	77.62	4.48	4.71	3.04	T13A10.11	0.049	-4.36	2.04e-87	Down	sams-5
24.6	17.77	19.87	1.28	0.93	1.35	T06C10.3	0.049	-4.36	3.61e-83	Down	T06C10.3
55.92	51.09	51.94	3.39	2.6	3.12	W01B6.2	0.049	-4.35	1.45e-126	Down	ttbk-4
33.15	27.88	30.95	1.49	1.22	2.7	Y49F6B.8	0.049	-4.35	3.83e-79	Down	Y49F6B.8
21.97	23.8	26.92	1.69	1.29	1.15	Y54F10BM.3	0.049	-4.36	1.85e-80	Down	Y54F10BM.3
73.07	107.46	105.38	4.71	6.56	5.26	Y57G11A.2	0.049	-4.36	1.31e-64	Down	Y57G11A.2
41.64	44	46.32	2.32	2.8	2.74	ZK757.3	0.05	-4.31	3.95e-141	Down	alg-4
23.22	24.94	29.47	1.87	2.06	0.49	C27D6.11	0.05	-4.32	1.37e-37	Down	C27D6.11
7.2	9.38	9.98	0.44	0.76	0.32	F47F6.5	0.05	-4.34	1.55e-42	Down	clec-119
25.98	20.97	18.42	0.89	1.47	1.47	F56H11.3	0.05	-4.33	7.8e-66	Down	elo-7
123.12	191.13	192.85	8.03	14.95	6.59	F17E9.5	0.05	-4.32	1.85e-29	Down	F17E9.5
31.9	33.76	35.13	2.52	1.56	1.73	F58D5.7	0.05	-4.32	1.76e-76	Down	F58D5.7
12.96	10.91	9.99	0.36	0.59	1.1	T04H1.6	0.05	-4.32	1.64e-57	Down	lrx-1
126.83	184.32	164.68	6.65	15.46	5.12	T13F2.10	0.05	-4.31	9.5e-27	Down	msp-79
9.7	10.6	11.69	0.34	0.84	0.72	R03D7.8	0.05	-4.33	2.86e-56	Down	R03D7.8
63.31	79.47	71.73	4.79	5.03	2.56	B0491.3	0.05	-4.32	5.08e-59	Down	rmd-3
36.66	32.22	29.74	2.02	2.23	1.62	F10F2.7	0.051	-4.29	1.87e-108	Down	clec-151
12.08	8.53	8.6	0.56	0.4	0.82	C13C12.2	0.051	-4.28	8.55e-53	Down	dyf-4
4.55	3.8	4.27	0.34	0.24	0.14	F35C11.2	0.051	-4.31	1.32e-72	Down	F35C11.2
35.09	34.38	39.34	2.13	2.35	1.94	F47B3.7	0.051	-4.31	1.53e-92	Down	F47B3.7
9.8	9.97	10.45	0.65	0.63	0.49	F52F10.2	0.051	-4.3	1.13e-75	Down	F52F10.2
31.02	21.9	27.75	1.31	1.24	2.34	C05E7.1	0.051	-4.3	1.74e-62	Down	gmap-2
11.77	10.37	9.96	0.68	0.4	0.84	W08D2.8	0.051	-4.3	7.88e-75	Down	kin-21
383.44	569.48	567.46	25.44	42.96	20.49	R05F9.8	0.051	-4.29	2.07e-34	Down	msp-33
12.14	14.24	17.27	0.49	1.46	0.64	F37H8.4	0.051	-4.29	6.11e-35	Down	sfxn-1.2
17.37	16.1	19.73	1.14	1.19	0.8	ZC581.2	0.051	-4.29	4.88e-69	Down	ZC581.2
29.29	47.22	51.8	2.5	3.87	1.43	K01H12.2	0.052	-4.26	3.22e-25	Down	ant-1.3
40.01	32.61	31.76	2.14	1.85	2.43	C09D4.3	0.052	-4.26	1.22e-104	Down	C09D4.3
44.33	52.48	48.33	3.5	3.58	1.49	C24A11.1	0.052	-4.27	8.55e-57	Down	C24A11.1
29.74	23.45	20.52	1.08	1.35	2.1	C32D5.4	0.052	-4.27	1.75e-61	Down	C32D5.4
52.38	48.73	47.97	3.77	2.54	2.64	F47C12.4	0.052	-4.28	1.97e-119	Down	clec-79
39.5	31.67	37.15	1.75	2.75	2.1	F07F6.1	0.052	-4.26	1.63e-91	Down	F07F6.1
9.7	9.55	10.01	0.46	0.7	0.7	F36D3.16	0.052	-4.26	1.01e-77	Down	F36D3.16
41.71	26.55	24.09	2.28	1.48	1.77	F54C1.8	0.052	-4.25	1.36e-42	Down	F54C1.8
24.66	21.93	22.54	1.55	1.22	1.39	F55F8.7	0.052	-4.27	1.31e-102	Down	F55F8.7
181.1	278.31	303.92	16.83	24.06	4.1	K05F1.2	0.052	-4.27	7.24e-14	Down	msp-142
17.24	22.07	17.21	1.33	1.46	0.55	Y38H8A.4	0.052	-4.27	2.12e-47	Down	Y38H8A.4
53.7	54.9	55.41	3.02	3.91	3	Y43F8A.2	0.052	-4.27	1.56e-121	Down	Y43F8A.2
24.77	21.56	29.74	1.83	1.11	1.61	Y6E2A.10	0.052	-4.26	1.28e-54	Down	Y6E2A.10
43.34	31.36	36.43	2.54	1.95	2.33	AH6.3	0.053	-4.24	1.69e-75	Down	AH6.3
47.07	49.79	49.51	2.4	3.54	3.18	B0205.10	0.053	-4.24	5.28e-102	Down	B0205.10
20.6	17.65	17.9	1.29	1.15	0.99	C05D2.3	0.053	-4.24	2.12e-93	Down	basl-1
27.18	28.69	25.66	1.37	2.2	1.45	D2023.7	0.053	-4.24	7.17e-78	Down	col-158
31.29	27.72	27.11	1.23	2.16	2.02	F09C12.8	0.053	-4.23	1.43e-85	Down	F09C12.8
21.69	17.79	20.72	1.05	1.57	1.08	F44G3.7	0.053	-4.25	2.92e-89	Down	F44G3.7
588.43	739.1	692.72	41.09	57.13	23.56	C04G2.4	0.053	-4.24	8.6e-38	Down	msp-36
191.72	235.75	246.06	12.91	16.32	11.27	T13F2.11	0.053	-4.25	1.95e-62	Down	msp-78
19.87	13.65	12.26	0.76	0.95	1.14	C34D4.9	0.053	-4.24	1.75e-51	Down	nas-8
198.91	182.52	191.28	10.71	11.04	13.59	R105.1	0.053	-4.25	2.36e-152	Down	R105.1
18.82	13.44	14.27	0.97	0.84	1.1	ZC581.6	0.053	-4.23	5e-62	Down	try-7
25.77	18.77	20.98	1.07	1.08	1.94	W03D8.5	0.053	-4.25	1.13e-62	Down	W03D8.5
40.45	42.69	44.59	2.89	3	2.23	T22B3.2	0.054	-4.2	1.29e-120	Down	alg-3
51.41	40.13	41.22	2.9	2.16	3.4	B0403.5	0.054	-4.21	3.79e-100	Down	B0403.5
35.86	27.68	25.81	1.7	2.01	1.92	C04G2.5	0.054	-4.2	3.47e-65	Down	C04G2.5
48.34	44.24	40.33	2.3	3.63	2.39	C05C12.5	0.054	-4.21	5.06e-76	Down	C05C12.5
92.82	71.28	67.2	4.86	4.5	5.18	C53D6.10	0.054	-4.21	9.84e-83	Down	C53D6.10
58.48	56.28	56.47	3.41	4.39	2.92	Y46C8AL.1	0.054	-4.22	3.05e-116	Down	clec-73
58.86	92.86	92.96	4.33	5.02	6.29	M03A1.7	0.054	-4.21	3.53e-38	Down	dao-2
83.85	61.64	62.34	4.24	2.98	6.13	C36B1.10	0.054	-4.2	3.12e-67	Down	gskl-2
14.04	8.6	10.45	0.6	0.54	0.98	H20J04.1	0.054	-4.21	5.27e-52	Down	H20J04.1
89.8	79.48	90.54	5.31	5.07	6.07	Y59A8B.20	0.054	-4.21	1.8e-104	Down	lon-8
726.17	898.93	950.86	45	81.19	32.27	C33F10.9	0.054	-4.22	3.75e-30	Down	msp-40
12.85	16.49	16.28	0.97	1.33	0.53	Y49E10.10	0.054	-4.21	2.79e-46	Down	Y49E10.10
41.69	34.36	30.27	2.14	2.42	2.11	ZK1225.4	0.054	-4.22	4.36e-93	Down	ZK1225.4
9.78	8.72	9.47	0.71	0.52	0.52	B0207.1	0.055	-4.19	5.59e-77	Down	B0207.1
18.76	26.31	24.31	1.73	1.45	1.28	C09B9.4	0.055	-4.18	3.66e-50	Down	C09B9.4
177.25	108.99	127.64	9.16	7.72	8.82	C15H11.1	0.055	-4.19	3.02e-62	Down	C15H11.1
413.04	479.11	467.06	32.05	30.3	24.62	F26B1.8	0.055	-4.19	1.52e-115	Down	F26B1.8
44.38	69.43	68.43	4.06	4.82	2.74	W09C3.6	0.055	-4.2	1.34e-39	Down	gsp-3
49.38	49.84	48.96	2.64	2.06	4.98	W04G3.8	0.055	-4.19	2.61e-48	Down	lpr-3
21.82	34.42	27.98	1.52	2.77	1.11	ZK550.5	0.055	-4.18	3.39e-30	Down	phyh-1
56.87	51.87	55.6	3.38	3.5	3.65	Y105E8A.27	0.055	-4.19	1.11e-105	Down	Y105E8A.27
17.38	20.22	21.2	1.03	1.14	1.73	C06A1.3	0.056	-4.17	2.9e-59	Down	C06A1.3
14.44	13.55	12.85	0.6	1.45	0.58	C14A4.13	0.056	-4.17	1.12e-58	Down	C14A4.13
29.94	44.5	38.78	2.69	3.52	1.11	C15C6.2	0.056	-4.16	2.72e-29	Down	C15C6.2
14.4	15	14.46	0.74	1.48	0.59	C34D4.2	0.056	-4.16	6.24e-59	Down	C34D4.2
23.85	17.65	18.85	1.33	1.1	1.54	C50F7.3	0.056	-4.15	1.08e-66	Down	C50F7.3
33.04	40.57	34.35	2.34	2.69	2.04	C01G12.8	0.056	-4.17	3.19e-93	Down	catp-4
26.99	29.89	30.19	1.86	1.93	1.95	ZK666.6	0.056	-4.16	4.91e-87	Down	clec-60
20.86	18.83	20.03	1.31	1.25	1.33	E04D5.3	0.056	-4.17	3.87e-101	Down	cut-4
21.12	18.4	18.2	1.02	1.43	1.35	F14F7.4	0.056	-4.15	3.98e-71	Down	F14F7.4
53.2	36.91	43.42	3.08	2.38	3.31	F40G12.10	0.056	-4.16	2.63e-87	Down	F40G12.10
39.95	39.5	42.1	2.44	2.78	2.87	F47D12.7	0.056	-4.15	1.06e-126	Down	F47D12.7
28.55	16.37	17.85	1.12	0.84	2.52	F49H6.5	0.056	-4.17	5.48e-40	Down	F49H6.5
82.68	57.8	64.75	4.18	3.64	5.67	K08F4.5	0.056	-4.16	4.91e-78	Down	K08F4.5
32.48	30.85	32.46	2.23	1.94	2.1	M05B5.1	0.056	-4.16	1.4e-104	Down	M05B5.1
10.69	9.24	10.92	0.79	0.44	0.78	F57C12.1	0.056	-4.17	6.2e-76	Down	nas-38
56.29	52.2	56.34	3.28	3.84	3.58	T23F11.2	0.056	-4.17	3.62e-104	Down	T23F11.2
17.07	14.99	14.64	1.2	0.86	0.93	B0511.4	0.056	-4.17	4.19e-74	Down	tag-344
23.11	27.78	26.15	1.66	1.84	1.47	Y47G6A.26	0.056	-4.16	3.52e-54	Down	Y47G6A.26
17.13	15.62	16.04	1.26	0.75	1.16	Y71G12B.22	0.056	-4.15	4.43e-64	Down	Y71G12B.22
34.1	27.35	25.28	1.81	1.46	2.49	ZK688.10	0.056	-4.15	2.83e-74	Down	ZK688.10
17.29	13.71	12.49	1.03	0.74	1.18	F01G10.5	0.057	-4.12	1.75e-75	Down	F01G10.5
46.71	39.85	43.78	2.81	2.85	3.02	F37A4.5	0.057	-4.13	7.16e-106	Down	F37A4.5
36.26	31.01	32.88	1.79	2.66	2.26	R102.10	0.057	-4.13	1.4e-89	Down	R102.10
6.52	6.73	6.45	0.49	0.32	0.51	R155.3	0.057	-4.14	1.27e-82	Down	R155.3
20.85	25.64	24.27	1.59	1.88	1.3	Y113G7C.1	0.057	-4.12	9.84e-83	Down	Y113G7C.1
12.76	21.48	14.96	1.32	1.15	0.83	ZK1010.5	0.057	-4.13	2.83e-37	Down	ZK1010.5
121.23	130.64	128.06	7.53	10.99	6.98	ZK938.1	0.057	-4.12	3.13e-83	Down	ZK938.1
22.12	20.82	20.73	1.13	0.88	2.47	C05C12.1	0.058	-4.1	1.93e-58	Down	C05C12.1
16.74	15.76	15.55	1.2	0.99	1.06	C27D8.2	0.058	-4.12	2.59e-114	Down	C27D8.2
135.28	85.93	79.43	5.9	7.19	6.98	F57H12.6	0.058	-4.12	7.99e-59	Down	F57H12.6
9.78	9.13	8.79	0.51	0.51	0.9	F43G6.6	0.058	-4.11	3.4e-70	Down	jmjd-1.1
88.57	56.67	64.1	5.5	5.83	2.23	K07A1.21	0.058	-4.11	6.75e-44	Down	K07A1.21
10.39	9.17	8.42	0.69	0.73	0.46	F18A12.1	0.058	-4.1	6.59e-74	Down	nep-6
11.81	13.22	12.28	0.66	1.03	0.87	R07E5.6	0.058	-4.1	7.69e-63	Down	R07E5.6
56.35	46.95	47.81	2.96	3.27	4.04	T02E1.6	0.058	-4.12	6.62e-97	Down	T02E1.6
24.57	24.28	67.69	1.61	1.95	1.27	W01D2.3	0.058	-4.1	1.45e-65	Down	W01D2.3
18.49	18.29	17.33	1.07	1.03	1.61	Y54F10AM.6	0.058	-4.12	2.49e-75	Down	Y54F10AM.6
82.96	73.03	88.33	3.26	6.25	6.92	Y68A4A.13	0.058	-4.11	2.03e-56	Down	Y68A4A.13
28.69	22.2	25.89	1.86	1.14	2.28	ZK354.6	0.058	-4.1	4e-73	Down	ZK354.6
47.04	43.05	40.41	2.56	2.73	3.75	C26B9.3	0.059	-4.09	1.09e-91	Down	C26B9.3
22.48	29.03	26.86	1.88	1.84	1.63	C35E7.10	0.059	-4.08	4.47e-66	Down	C35E7.10
190.17	167.64	184.3	13.66	12.34	11.49	C39B5.5	0.059	-4.07	9.09e-146	Down	C39B5.5
30.97	35.11	37.35	2.16	3.15	1.72	B0024.2	0.059	-4.09	1.49e-58	Down	col-150
28.29	18.75	19.79	1.35	1.25	2.07	F53B2.5	0.059	-4.08	5.37e-57	Down	F53B2.5
419.64	330.48	311.36	25.26	25.65	22.4	R09E10.6	0.059	-4.08	3.05e-148	Down	R09E10.6
12.69	10.5	12.18	0.62	1	0.82	R10D12.10	0.059	-4.09	6.1e-71	Down	R10D12.10
132.51	104.58	101.19	9.47	5.97	7.78	F48C1.7	0.059	-4.09	6.28e-95	Down	spe-11
48.33	33.93	37.91	2.82	2.07	3.31	T08B2.12	0.059	-4.09	3.79e-62	Down	T08B2.12
19.12	15.45	18.09	0.94	1.23	1.48	Y95B8A.4	0.059	-4.08	2.14e-62	Down	Y95B8A.4
29.07	26.35	25.8	1.83	2	1.8	ZK1053.2	0.059	-4.08	2.43e-125	Down	ZK1053.2
29.95	16.16	19.75	0.77	2.26	1.58	T25D10.5	0.06	-4.06	3.38e-28	Down	btb-2
63.38	43.74	37.99	2.94	3.94	3.26	C28D4.7	0.06	-4.05	2.82e-55	Down	C28D4.7
20.37	24.58	21.21	1.23	2.2	1.16	C36H8.1	0.06	-4.07	6.49e-52	Down	C36H8.1
19.92	14.05	13.57	1.03	1.57	0.65	F26A1.3	0.06	-4.07	7.78e-46	Down	F26A1.3
15.47	18.91	16.09	1.16	1.48	0.89	F36H1.3	0.06	-4.06	7.97e-60	Down	F36H1.3
27.84	26.76	29.91	1.22	3.02	1.61	F55D12.6	0.06	-4.07	2.16e-54	Down	F55D12.6
22.72	12.12	15.08	1.21	1.07	1.2	T28C12.3	0.06	-4.06	1.03e-40	Down	fbxa-202
228.63	219.53	224.66	15.44	17.99	13.59	K06A5.2	0.06	-4.06	1.13e-147	Down	K06A5.2
8.76	6	6.17	0.51	0.44	0.53	F12A10.4	0.06	-4.05	4.85e-51	Down	nep-5
8.03	5.36	5.7	0.3	0.6	0.45	T27E4.6	0.06	-4.06	1.76e-42	Down	oac-50
23.16	17.21	16.66	1.1	1.37	1.55	W01B6.6	0.06	-4.06	2.58e-61	Down	W01B6.6
19.08	26.28	23.51	1.5	1.85	1.52	Y38F1A.1	0.06	-4.05	8.24e-48	Down	Y38F1A.1
31.23	23.67	23.06	2.06	1.7	1.65	ZK856.18	0.06	-4.06	1.26e-71	Down	ZK856.18
22.89	16.04	19.09	1.59	1.18	1.32	ZK892.5	0.06	-4.05	3.42e-75	Down	ZK892.5
92.92	52.24	53.21	4.63	4.26	5.11	B0379.2	0.061	-4.04	8.55e-47	Down	B0379.2
77.02	44.59	49.63	4.26	2.81	5.09	C06A8.6	0.061	-4.04	8.92e-48	Down	C06A8.6
40.33	28.06	30.83	2.18	2.03	2.89	T05C12.3	0.061	-4.04	3.63e-67	Down	decr-1.3
9.4	7.83	7.16	0.3	0.46	1.06	H32C10.3	0.061	-4.03	4.46e-44	Down	dhhc-13
15.22	11.03	13.87	1.26	0.88	0.62	F33D11.2	0.061	-4.04	9.55e-55	Down	F33D11.2
160.1	153.6	161.04	13.43	11.25	8.82	T01B10.2	0.061	-4.04	8.67e-111	Down	grd-14
29.53	29.12	29.8	1.65	2.18	2.61	H06H21.9	0.061	-4.03	7.4e-86	Down	mpz-4
16.4	17.64	18.94	0.86	1.74	1.21	ZK354.8	0.061	-4.03	9.58e-58	Down	ZK354.8
52.57	63.58	60.32	4.06	5.2	3.22	ZK512.8	0.061	-4.03	8.43e-60	Down	ZK512.8
25.86	24.3	25.42	1.39	1.72	2.41	ZK596.2	0.061	-4.03	9.18e-78	Down	ZK596.2
7.35	5.27	5.54	0.43	0.39	0.5	C01G10.1	0.062	-4.01	2.84e-66	Down	C01G10.1
17.01	14.88	14.42	1.26	0.78	1.36	C31H1.1	0.062	-4	1.54e-81	Down	C31H1.1
28.34	25.83	28.06	2	2.28	1.67	C43E11.5	0.062	-4	5.15e-88	Down	C43E11.5
38.59	41.56	37.33	2.34	4.07	1.99	C46E10.1	0.062	-4.02	6.72e-56	Down	C46E10.1
19.62	16.66	17.81	1.33	1	1.6	C55B7.10	0.062	-4.02	1.31e-80	Down	C55B7.10
21.2	25.77	29.07	1.7	2.13	1.67	F13A7.1	0.062	-4.01	5.98e-52	Down	F13A7.1
83.84	104.24	94.11	7.34	7.78	5.19	F21H7.5	0.062	-4.02	8.89e-73	Down	F21H7.5
42.2	32.47	31.15	2.18	2.18	3.39	F41G3.4	0.062	-4	1.69e-54	Down	fis-1
25.99	26.23	22.54	1.72	1.9	1.84	T04B2.2	0.062	-4.01	7.42e-83	Down	frk-1
9.33	8.38	10.31	0.77	0.67	0.57	K09B11.5	0.062	-4.01	3.39e-62	Down	K09B11.5
39.48	39	50.92	2.3	4.44	2.53	C25D7.1	0.062	-4.01	7.9e-44	Down	melo-3
45.89	32.25	36.61	2.88	2.91	2.47	F27C8.5	0.062	-4.01	5.22e-92	Down	pei-1
26.53	17.73	19.33	1.08	1.42	2.15	Y69E1A.8	0.062	-4.02	6.15e-52	Down	Y69E1A.8
104.85	109.06	113.2	8.23	8.63	6.61	ZK945.7	0.062	-4.02	6.1e-106	Down	ZK945.7
12.62	11.9	11.81	0.91	0.81	0.98	C35A5.4	0.063	-3.98	2.45e-71	Down	C35A5.4
33.93	22.74	21.05	1.9	1.68	2.12	C54D10.4	0.063	-3.99	1.7e-51	Down	C54D10.4
16.76	17.42	15.56	1.66	0.86	1.17	F16F9.2	0.063	-3.98	7.22e-67	Down	dpy-6
22.7	31.12	28.88	1.93	1.73	2.56	F13D12.9	0.063	-3.99	5.01e-56	Down	fcmt-1
21.03	26.6	27.4	1.94	1.93	1.63	K03H1.1	0.063	-4	1.76e-56	Down	gln-2
23.47	21.26	22.68	1.36	1.8	1.8	K08C9.1	0.063	-4	1.08e-75	Down	K08C9.1
31.36	24.08	26.74	1.79	1.14	3.23	Y74E4A.1	0.063	-3.99	3.25e-43	Down	lgc-27
9.83	8.68	8.03	0.44	0.86	0.66	F55H12.1	0.063	-3.99	7.31e-67	Down	snf-2
267.49	180.52	194.39	15.08	16.13	15.78	F07A5.2	0.063	-3.99	1.48e-115	Down	spsp-1
40.54	35.59	36.59	2.11	2.92	3.35	F54C1.9	0.063	-3.99	9.09e-84	Down	sst-20
56.21	60.2	60.03	4.65	4.92	3.53	K08E3.1	0.063	-3.98	1.46e-105	Down	tyr-2
25.47	15.64	16.97	1.28	0.98	2.02	ZK418.2	0.063	-4	1.92e-44	Down	ZK418.2
22.05	26.97	25.68	1.96	1.69	2.02	C42D8.5	0.064	-3.96	1.29e-88	Down	acn-1
39.03	35.38	36	2.26	3.23	2.75	C08F11.10	0.064	-3.97	1.15e-86	Down	C08F11.10
162.56	142.67	142.97	11.15	11.95	10.23	C10G11.8	0.064	-3.97	2.43e-173	Down	C10G11.8
50.67	35.14	39.13	2.53	3.32	3.5	F37C12.18	0.064	-3.97	3.5e-64	Down	F37C12.18
26.26	22.28	23.55	1.93	1.4	2.12	F38H4.4	0.064	-3.96	5.94e-92	Down	F38H4.4
11.84	10.62	9.68	0.88	0.51	1.04	T11F8.4	0.064	-3.97	1.47e-65	Down	T11F8.4
33.77	31.18	26.92	1.89	2.65	2.27	C50D2.3	0.064	-3.97	2e-58	Down	txt-1
27.76	26.86	27.13	1.8	1.85	2.52	W03F11.4	0.064	-3.98	3.04e-130	Down	W03F11.4
96.43	77.59	78.26	5.34	5.32	8.36	Y67A6A.1	0.064	-3.96	1.02e-74	Down	Y67A6A.1
16.74	14.54	15.55	0.92	1.53	1.04	Y73F8A.20	0.064	-3.97	5.05e-77	Down	Y73F8A.20
82.2	77.22	87.41	7.29	5	6.22	ZC477.7	0.064	-3.96	1.26e-89	Down	ZC477.7
27.96	22.53	19.82	1.74	2.05	1.54	B0280.11	0.065	-3.93	4.3e-67	Down	B0280.11
50.41	39.73	37.35	2.51	3.87	3.31	C10H11.7	0.065	-3.94	4.06e-62	Down	C10H11.7
82.64	62.36	55.82	4.96	4.69	5.51	C31H1.5	0.065	-3.95	6.53e-82	Down	C31H1.5
17.25	19.37	19.77	1.2	2.11	0.95	C47A4.3	0.065	-3.93	6.01e-50	Down	C47A4.3
35.9	25.93	27.19	1.74	1.99	3.1	F42G8.8	0.065	-3.95	5.03e-62	Down	F42G8.8
260.74	345.36	343.34	21.13	32.65	16.9	K08F4.8	0.065	-3.94	8.31e-40	Down	msp-38
509.97	788.09	812.57	61.44	68.3	27.66	ZK1251.6	0.065	-3.95	2.28e-23	Down	msp-76
22.1	19.1	18.82	1.29	1.24	2.13	T16G12.7	0.065	-3.94	1e-70	Down	T16G12.7
13.25	16.04	19.08	0.86	1.77	1.12	ZK354.2	0.065	-3.95	1.33e-38	Down	ZK354.2
22.73	20.65	18.98	1.65	1.69	1.46	C09G5.7	0.066	-3.91	2.2e-81	Down	C09G5.7
17.57	13.9	13.67	1.58	0.81	1.05	C18H7.4	0.066	-3.91	1.92e-60	Down	C18H7.4
8.7	8.79	9.86	0.85	0.64	0.59	F35E2.5	0.066	-3.92	3.72e-59	Down	F35E2.5
15.63	19.69	18.61	1.35	1.64	1.16	F58G1.3	0.066	-3.92	1.59e-52	Down	F58G1.3
53.04	35.69	28.62	1.79	1.97	5.45	Y57G11B.7	0.066	-3.92	1.35e-21	Down	irld-18
40.97	23	27.12	2.86	1.05	3.06	F13G11.2	0.066	-3.92	4.95e-31	Down	irld-4
159.86	261.17	281.35	15.65	23.2	14.85	K07F5.3	0.066	-3.91	1.46e-29	Down	msp-56
8.17	6.6	5.96	0.56	0.42	0.6	F35E2.6	0.066	-3.92	2.89e-56	Down	oac-19
18.59	14.39	13.14	1.19	0.97	1.41	R01H2.2	0.066	-3.92	2.55e-58	Down	R01H2.2
16.82	12.67	13.28	0.73	1.25	1.35	R08A2.2	0.066	-3.93	3.87e-60	Down	R08A2.2
23.32	15.87	15.34	1.64	1.1	1.41	T09A12.1	0.066	-3.93	1.7e-49	Down	T09A12.1
137.05	130.85	129.91	9.36	11.55	10.13	T10E9.4	0.066	-3.91	2e-163	Down	T10E9.4
35.1	28.53	29.16	2.61	2.37	2.19	T22C1.8	0.066	-3.91	6.5e-107	Down	T22C1.8
118.68	146.99	140.73	9.83	14.6	6.58	T27E7.1	0.066	-3.93	7.48e-38	Down	T27E7.1
94.51	114.12	121.43	7.79	9.28	8.59	W03D8.9	0.066	-3.92	6.12e-84	Down	W03D8.9
257.18	189.95	190.56	14.73	12.87	21.95	ZC204.12	0.066	-3.92	9.21e-76	Down	ZC204.12
146.41	154.39	175.76	11.29	15.7	9.58	B0025.5	0.067	-3.9	2.21e-58	Down	B0025.5
97.69	92.28	96.99	7.25	6.43	8.96	B0218.7	0.067	-3.9	1.52e-123	Down	B0218.7
73.34	50.86	61.53	4.37	5.21	4.84	B0252.5	0.067	-3.91	4.98e-73	Down	B0252.5
38.44	32.37	34.52	3.12	1.93	3.14	C07G1.6	0.067	-3.91	6.24e-75	Down	C07G1.6
19.06	21.75	22.82	1.25	1.75	2.21	Y54G2A.8	0.067	-3.89	2.82e-55	Down	clec-82
126.09	92.97	91.75	8.64	7.11	8.52	T10E9.3	0.067	-3.91	1.55e-121	Down	cpg-22
20.72	14.35	17.44	1.38	1.34	1.39	F38E1.3	0.067	-3.89	2.08e-56	Down	F38E1.3
51.12	44.59	35.78	2.79	3.87	3.69	F58A6.5	0.067	-3.9	7.14e-65	Down	F58A6.5
44.65	41.85	45.14	3.08	4.04	3.18	F58D2.2	0.067	-3.9	1.06e-111	Down	F58D2.2
24.64	18.68	16.8	1.48	1.53	1.75	F59A6.4	0.067	-3.89	1.51e-73	Down	F59A6.4
134.69	116.69	96.69	10.24	7.72	9.24	K05F1.9	0.067	-3.9	1.22e-86	Down	K05F1.9
151.01	148.69	154.65	10.06	16.34	8.85	R10E9.2	0.067	-3.91	3.76e-54	Down	R10E9.2
26.25	26.79	28.26	2.01	2.48	1.88	Y69A2AR.19	0.067	-3.89	6.51e-103	Down	Y69A2AR.19
19.91	30.47	29.17	2.39	2.21	1.8	Y46G5A.10	0.068	-3.87	1.41e-45	Down	cnp-2
92.77	66.06	62.55	4.46	4.01	9.45	C41G7.6	0.068	-3.87	2.84e-34	Down	cylc-2
23.34	19.48	21.27	1.68	1.6	1.84	K02E11.1	0.068	-3.88	4.98e-104	Down	ent-3
11.76	8.18	8.48	0.64	0.75	0.88	F26D2.10	0.068	-3.88	1.87e-65	Down	F26D2.10
66.65	67.16	62.99	6.03	5.29	4.27	F58E6.5	0.068	-3.87	3.97e-97	Down	F58E6.5
20.61	18.3	21.04	1.73	1.42	1.59	M176.9	0.068	-3.89	1.42e-86	Down	M176.9
386.68	562.14	511.19	33.65	47.25	32.78	ZK354.5	0.068	-3.89	2.99e-48	Down	msp-51
4696.74	10761.2	11780.5	1531.01	96.31	605.51	F31C3.10	0.068	-3.87	1.88e-05	Down	rrn-3.56
58.28	66.31	65.92	4.23	5.78	5.21	T08B6.4	0.068	-3.89	2.74e-94	Down	T08B6.4
80.54	82.95	79.66	8.24	5.88	4.31	T12B5.14	0.068	-3.88	1.01e-59	Down	T12B5.14
81.52	102.68	104.09	6.61	9.81	6.07	Y106G6H.13	0.068	-3.88	1.1e-45	Down	Y106G6H.13
8.11	6.24	8.11	0.63	0.57	0.57	ZC513.3	0.068	-3.88	3.12e-55	Down	ZC513.3
182.61	105.89	109.12	8.35	10.29	12.89	ZK858.2	0.068	-3.88	3.66e-49	Down	ZK858.2
35.42	35.74	36.5	1.72	2.57	4.61	C06G1.1	0.069	-3.85	2.09e-34	Down	C06G1.1
15.33	15.71	13.66	1.37	1.07	1.18	C50E10.2	0.069	-3.86	2.94e-62	Down	C50E10.2
30.98	22.4	21.61	2	2.05	2.01	C30B5.3	0.069	-3.85	1.22e-75	Down	cpb-2
69.91	77.09	82.38	4.81	9.52	3.94	F26F4.2	0.069	-3.86	4.97e-34	Down	F26F4.2
186.84	191.28	192.86	15.79	17.96	12.23	C35D10.2	0.069	-3.86	2.84e-99	Down	gipc-1
8.07	8.25	8.45	0.66	0.84	0.54	T21H3.2	0.069	-3.86	1.42e-68	Down	ptr-16
116.78	144.42	164.13	12.24	13.38	7.25	K07F5.9	0.069	-3.85	2.01e-38	Down	ssp-10
16.7	18.35	19.15	1.04	1.83	1.51	W08E3.4	0.069	-3.86	2.96e-50	Down	W08E3.4
18.44	13.87	14.09	0.9	1.27	1.61	F19B6.4	0.069	-3.86	1.13e-63	Down	wht-5
27.04	39.4	39.3	2.54	3.65	2.37	Y38E10A.17	0.069	-3.86	6.12e-42	Down	Y38E10A.17
12.13	9.13	12.24	0.64	1.4	0.63	Y47G6A.13	0.069	-3.86	8.46e-42	Down	Y47G6A.13
8.82	7.75	8.85	0.71	0.78	0.53	Y69E1A.3	0.069	-3.85	6.12e-62	Down	Y69E1A.3
33.71	24.95	25.83	3.1	1.17	2.5	ZK616.61	0.069	-3.86	8.3e-45	Down	ZK616.61
51.49	52.11	50.48	4.95	3.72	3.97	C27D8.1	0.07	-3.83	4.26e-95	Down	C27D8.1
9.58	11.9	10.24	0.97	0.9	0.68	C49C8.1	0.07	-3.84	6.81e-50	Down	C49C8.1
36.36	28.55	29.24	2.18	3.07	2.38	C50F4.10	0.07	-3.85	3.11e-74	Down	C50F4.10
14.74	12.52	15.23	1.07	1.57	0.78	C54G4.2	0.07	-3.84	4.55e-58	Down	C54G4.2
10.96	10.31	13.68	0.9	1.11	0.82	C55C3.4	0.07	-3.84	1.7e-48	Down	C55C3.4
41.39	33.14	36.55	3	3.45	2.48	F02C9.4	0.07	-3.84	1.07e-73	Down	irld-3
59.16	39.63	36.06	4.2	2.43	4.22	K09G1.2	0.07	-3.84	6.13e-41	Down	K09G1.2
15.9	14.6	15.59	1.35	1.23	1.17	R155.2	0.07	-3.85	4.71e-114	Down	moa-1
9.5	6.29	6.78	0.85	0.37	0.59	Y102A11A.7	0.07	-3.84	4.44e-42	Down	smex-2
147.6	197.41	174.05	11.66	14.65	15.18	F55C5.1	0.07	-3.83	5.85e-48	Down	ssp-35
40.56	39.01	36.57	3.18	3.24	3.09	T05A7.6	0.07	-3.84	1.16e-133	Down	T05A7.6
13.45	10.55	10.81	0.96	1.27	0.55	T25B9.4	0.07	-3.84	2.62e-57	Down	T25B9.4
28.02	30.4	26.61	1.87	2.5	2.61	Y76A2A.1	0.07	-3.84	1.58e-66	Down	tag-164
18.02	12.11	11.96	0.89	1.17	1.4	Y37F4.5	0.07	-3.84	5.04e-47	Down	Y37F4.5
55.8	43.24	41.94	3.5	3.49	4.63	Y43F8C.5	0.07	-3.83	2.87e-72	Down	Y43F8C.5
12.8	14.36	14.07	1.26	1.22	0.83	Y71G12B.17	0.07	-3.84	1.29e-52	Down	Y71G12B.17
84.75	76.2	90.93	6.76	9.21	4.46	C24D10.2	0.071	-3.82	9.39e-56	Down	C24D10.2
109.2	78.74	76.22	6.47	7.73	7.59	D1081.12	0.071	-3.81	1.29e-66	Down	D1081.12
51.54	42.09	44.64	3.68	2.88	5.06	E03H12.7	0.071	-3.81	1.47e-71	Down	E03H12.7
26.51	19.15	21.81	1.12	2.38	2.11	F13E9.5	0.071	-3.83	1.26e-51	Down	F13E9.5
33.01	19.64	22.91	1.79	2.09	2.36	F36A2.11	0.071	-3.82	5.58e-43	Down	F36A2.11
29.02	25	26.43	1.76	2.26	2.78	F42G4.2	0.071	-3.81	8.41e-83	Down	F42G4.2
28.5	36.32	35.43	2.97	2.99	2.31	F54C8.1	0.071	-3.82	5.88e-54	Down	F54C8.1
38.19	31.71	30.66	3.06	2.91	2.31	F57F4.1	0.071	-3.82	7.78e-88	Down	F57F4.1
4.97	5.7	5.45	0.4	0.49	0.45	F43G9.6	0.071	-3.81	1.41e-69	Down	fer-1
25.17	39.73	41.77	2.2	3.97	2.82	T03F1.5	0.071	-3.81	3.71e-29	Down	gsp-4
28.74	30.45	28.01	2.45	2.71	2.03	C43C3.1	0.071	-3.82	1.2e-97	Down	ifp-1
29.64	30.72	30.59	1.96	2.27	3.55	K10D3.4	0.071	-3.81	3.79e-69	Down	K10D3.4
23.53	20.7	17.09	2.24	1.2	1.61	M7.7	0.071	-3.81	3.95e-55	Down	M7.7
227.61	322.67	329.18	23.03	32.93	13.08	ZK484.5	0.071	-3.83	1.85e-27	Down	msrp-2
24.47	16.98	21.43	1.3	1.94	2.02	AH6.2	0.071	-3.81	2.75e-55	Down	sfxn-1.1
38.15	46.23	45.83	3.8	4.06	3.03	Y46G5A.30	0.071	-3.81	1.58e-77	Down	snf-5
6.24	6.02	6.55	0.55	0.41	0.61	W01B11.2	0.071	-3.82	4.07e-65	Down	sulp-6
38.9	35.06	35.24	2.91	2.79	3.43	R11A5.7	0.071	-3.82	4.54e-131	Down	suro-1
10.32	9.09	8.61	0.64	0.85	0.88	W03A5.1	0.071	-3.81	1.98e-77	Down	W03A5.1
10.78	7.95	9.18	0.81	0.68	0.82	Y116A8C.38	0.071	-3.82	2.25e-57	Down	Y116A8C.38
69.42	51.92	51.21	4.44	3.76	6.58	C17H12.12	0.072	-3.79	1.25e-67	Down	C17H12.12
42.21	50.35	45.53	4.39	4.76	2.45	F57B1.3	0.072	-3.8	3.35e-46	Down	col-159
57.13	64.37	67.22	4.69	5.89	5.37	F32H2.7	0.072	-3.8	2.52e-87	Down	F32H2.7
23.86	29.15	32.03	2.12	2.88	2.22	F52H3.6	0.072	-3.79	1.2e-53	Down	F52H3.6
8.85	6.01	4.99	0.57	0.29	0.83	C18H2.1	0.072	-3.79	3.06e-28	Down	lido-18
8.48	6.19	6.15	0.74	0.53	0.46	M110.7	0.072	-3.79	1.84e-56	Down	M110.7
25.45	18.55	22.5	2.17	2.08	1.24	T15B12.2	0.072	-3.79	5.92e-60	Down	T15B12.2
40.54	28.64	24.67	3.12	2.19	2.5	ZC376.8	0.072	-3.79	1.68e-46	Down	ZC376.8
12.58	9.06	8.48	0.86	0.5	1.21	ZK1225.5	0.072	-3.8	1.32e-42	Down	ZK1225.5
54.4	38.5	39.27	4.29	2.33	4.54	ZK1248.5	0.072	-3.8	1.15e-51	Down	ZK1248.5
33.49	23.55	23.43	2.51	1.93	2.41	R09E10.3	0.073	-3.78	1.1e-77	Down	acs-18
123.25	79.95	82.65	7.99	8.48	7.8	C14C10.1	0.073	-3.77	4.16e-74	Down	C14C10.1
21.43	30.76	33.28	2.84	2.05	2.45	C15C6.1	0.073	-3.77	2.93e-35	Down	C15C6.1
32.45	26.86	34.83	3.09	2.02	2.88	C16A11.7	0.073	-3.78	4.04e-59	Down	C16A11.7
65.64	43.27	40.3	4.22	3.73	4.83	C28D4.5	0.073	-3.77	5.19e-56	Down	C28D4.5
14.03	12.07	13.63	1.46	1.07	0.77	C33F10.8	0.073	-3.78	5.56e-67	Down	C33F10.8
31.36	40.1	36.62	2.53	3.64	3.13	C45G9.9	0.073	-3.77	8.12e-54	Down	C45G9.9
53.94	36.5	38.81	3.8	3.32	3.98	F31E8.5	0.073	-3.77	3.51e-75	Down	F31E8.5
27.37	22.51	22.16	2.58	1.55	2.02	F35E2.9	0.073	-3.77	4.28e-75	Down	F35E2.9
42.19	33.84	30.64	3.86	2.36	4.02	H32C10.1	0.073	-3.77	5.22e-63	Down	H32C10.1
5.36	4.57	4.16	0.33	0.34	0.54	F55F8.1	0.073	-3.79	8.29e-55	Down	ptr-10
31.42	26.1	28.2	1.98	2.55	2.83	T25B9.6	0.073	-3.79	8.47e-94	Down	T25B9.6
14.24	9.45	10.34	0.95	0.75	1.25	W01B6.5	0.073	-3.77	3.56e-49	Down	W01B6.5
12.99	14.25	16.65	1.04	1.55	1.17	Y34B4A.10	0.073	-3.78	4.68e-53	Down	Y34B4A.10
27.4	25.28	25.06	2.31	2.48	1.78	Y44A6D.5	0.073	-3.78	3.46e-83	Down	Y44A6D.5
43.98	36.72	34.31	3.24	3.49	3.16	Y57G7A.6	0.073	-3.77	1.63e-118	Down	Y57G7A.6
30.05	26.75	27.72	2.7	2.31	2.25	C34F11.5	0.074	-3.77	1.21e-121	Down	C34F11.5
56.19	36.62	32.53	3.18	3.6	4.09	C52E4.7	0.074	-3.75	8.36e-46	Down	C52E4.7
39.83	27.59	27.06	2.46	2.71	3.02	C54G4.3	0.074	-3.75	2.9e-56	Down	C54G4.3
52.33	31.58	36.78	3.42	2.49	4.53	W01C9.4	0.074	-3.76	3.52e-45	Down	decr-1.2
21.15	18.97	17.87	1.64	1.61	1.84	F25F2.1	0.074	-3.75	1.47e-87	Down	F25F2.1
64.04	57.36	53.53	5.2	5.63	4.07	F42A9.7	0.074	-3.76	1.61e-86	Down	F42A9.7
365.2	337.42	339.62	30.2	32.48	27.43	F44D12.4	0.074	-3.76	4.67e-174	Down	gipc-2
60.55	42.02	43.43	4.01	3.48	5.11	R09E10.2	0.074	-3.76	1.61e-57	Down	R09E10.2
16.63	13.18	13.04	1.16	0.93	1.67	R13A5.11	0.074	-3.76	4.66e-64	Down	R13A5.11
85.57	54.32	55.71	5.09	5.39	6.17	T27C10.8	0.074	-3.76	1.35e-48	Down	T27C10.8
24.95	28.07	25.49	2.11	2.4	2.34	Y106G6G.1	0.074	-3.75	9.59e-71	Down	Y106G6G.1
76.29	56.48	55.3	5.27	5.29	6.03	F36A2.14	0.075	-3.73	1.21e-82	Down	F36A2.14
7.35	8.81	8.79	0.71	0.73	0.75	F59A1.15	0.075	-3.74	3.69e-47	Down	F59A1.15
12.74	12.95	12.39	1.1	0.84	1.46	F59A3.8	0.075	-3.74	9.25e-70	Down	F59A3.8
19.21	13.53	14.86	1.21	1.3	1.71	C09G9.4	0.075	-3.74	2.37e-63	Down	hdl-2
29.94	42.13	46.02	7.98	2.66	2.87	D2063.4	0.075	-3.73	1.54e-44	Down	irld-1
10.41	12.6	12.59	1.1	1.26	0.73	K09C6.7	0.075	-3.73	2.2e-49	Down	K09C6.7
388.74	556.01	527.41	38.35	58.85	28.68	ZK354.4	0.075	-3.75	6.06e-31	Down	msp-113
279.32	394.96	439.35	23.87	45.11	27.66	F32B6.6	0.075	-3.73	9.13e-29	Down	msp-77
29.04	21.2	20.8	2.24	1.46	2.56	C24D10.1	0.075	-3.74	1.03e-57	Down	ptp-5.1
17.36	15.12	15.48	1.39	1.33	1.47	R08A2.1	0.075	-3.74	5.59e-60	Down	R08A2.1
36.83	27.76	24.6	2.01	2.87	2.95	T04F3.3	0.075	-3.74	3.24e-54	Down	T04F3.3
8.77	9.74	8.68	0.9	0.81	0.63	T06A4.3	0.075	-3.74	3.31e-50	Down	T06A4.3
24.18	30.96	30.07	2.84	2.86	1.77	T28H11.7	0.075	-3.73	1.31e-48	Down	T28H11.7
40.93	29.57	25.85	2.86	1.97	3.62	W02A2.8	0.075	-3.74	2.08e-44	Down	W02A2.8
40.39	36.61	40.25	3.54	2.97	3.74	Y105C5B.18	0.075	-3.74	7.49e-74	Down	Y105C5B.18
26.12	23.11	25.65	2.08	2.36	2.17	Y106G6G.4	0.075	-3.74	1.19e-130	Down	Y106G6G.4
37.88	25.73	26.53	3.05	2.24	2.49	ZC250.5	0.075	-3.73	1.76e-47	Down	ZC250.5
25.2	18.9	17.21	1.86	1.3	2.2	ZK353.4	0.075	-3.74	2.84e-48	Down	ZK353.4
47.03	35.98	37.54	3.86	3.61	3.21	C15H7.3	0.076	-3.71	7.6e-83	Down	C15H7.3
20.15	19.4	18.51	0.93	1.74	2.66	C34B2.3	0.076	-3.71	1.77e-48	Down	C34B2.3
113.62	166.21	159.57	13.75	15.89	9.68	F38A3.1	0.076	-3.71	2.65e-41	Down	col-81
50.2	34.07	35.19	3.15	3.18	4.34	ZC328.1	0.076	-3.71	5.97e-52	Down	cuti-1
21.05	17.63	19.37	2.12	1.45	1.55	F33D11.7	0.076	-3.71	2.07e-69	Down	F33D11.7
31.82	24.64	25.32	2.39	1.76	3.16	F36H12.3	0.076	-3.72	8e-65	Down	F36H12.3
8.23	10.5	9.56	0.81	0.7	0.93	F57H12.5	0.076	-3.71	2.39e-47	Down	F57H12.5
17.77	13.47	15.67	1.6	1.03	1.51	Y18H1A.10	0.076	-3.72	6.13e-65	Down	hasp-2
16.02	10.57	13.81	1.1	1.15	1.38	T06C10.6	0.076	-3.71	7.77e-50	Down	kin-26
64.65	49.59	49.22	5.94	3.85	4.7	C43F9.6	0.076	-3.71	3.39e-74	Down	nkb-2
30.75	23.5	27.03	2.56	3	1.54	R09E10.1	0.076	-3.71	6.01e-59	Down	R09E10.1
35.3	28.8	28.65	2.71	2.66	2.9	R10H10.2	0.076	-3.72	1.41e-98	Down	spe-26
253.68	207.65	211.86	19.25	19.3	20.79	T23G11.1	0.076	-3.72	4.4e-133	Down	T23G11.1
10.11	9.47	10.28	0.88	0.93	0.85	Y47D3A.11	0.076	-3.71	1.24e-70	Down	wht-8
18.82	21.8	23.16	1.4	2.04	2.34	Y53C10A.10	0.076	-3.71	9.1e-51	Down	Y53C10A.10
15.87	11.36	13.63	1.08	1.49	1.01	ZK892.3	0.076	-3.72	9.08e-59	Down	ZK892.3
27.1	25.18	23.58	1.8	2.39	2.54	T20H4.2	0.076	-3.73	9.84e-64	Down	ztf-31
19.78	20.83	21.62	1.74	2.18	1.64	C17H12.5	0.077	-3.71	2.37e-69	Down	C17H12.5
245.06	185.79	215.24	17.94	20.25	19.13	C27D6.3	0.077	-3.71	1.34e-100	Down	C27D6.3
22.85	19.41	16.81	0.87	2.18	2.4	F59C6.2	0.077	-3.69	2.72e-39	Down	dhhc-12
365.91	254.75	214.03	25.88	20.88	27.3	F43C11.3	0.077	-3.7	5.24e-59	Down	F43C11.3
283.45	394.96	364.64	28.57	42.1	21.51	F58A6.8	0.077	-3.7	3.5e-34	Down	msp-45
14.52	15.45	16.77	1.79	1.08	1.29	Y18H1A.1	0.077	-3.71	3.76e-58	Down	ptp-5.3
10.73	9.78	10.9	0.95	0.89	1	Y116A8C.24	0.077	-3.7	9.55e-66	Down	Y116A8C.24
17.38	14.86	14.67	1.8	0.93	1.43	ZK622.1	0.077	-3.71	2.15e-64	Down	ZK622.1
12.77	16.57	16.06	1.34	1.27	1.58	Y77E11A.10	0.078	-3.68	5.57e-53	Down	clp-6
16.84	15.7	16.36	1.56	1.42	1.52	H03E18.1	0.078	-3.68	1.48e-112	Down	H03E18.1
7.67	6.13	5.23	0.49	0.46	0.6	K09C6.2	0.078	-3.69	5e-50	Down	K09C6.2
32.32	25.02	23.84	2.09	2.82	2.52	T13H10.1	0.078	-3.68	3.33e-70	Down	kin-5
307.93	440.28	441.57	37.57	45.11	24.07	R13H9.4	0.078	-3.68	1.99e-33	Down	msp-53
168.31	183.33	174.76	15.21	21.81	11.18	C04G2.9	0.078	-3.67	2.41e-44	Down	nsph-3.2
46.07	37.3	37.64	3.04	3.66	4.38	T08G11.2	0.078	-3.69	1.59e-75	Down	T08G11.2
54.27	59.24	63.75	4.34	4.44	7.51	T14A8.2	0.078	-3.68	1.54e-53	Down	T14A8.2
40.54	31.16	33.15	2.85	2.85	3.95	C04G2.2	0.078	-3.68	5.61e-76	Down	ttbk-5
18.31	27.03	25.4	2.33	2.39	1.76	Y37E11B.10	0.078	-3.68	5.8e-41	Down	Y37E11B.10
11.02	8.58	8.59	0.98	0.68	0.91	Y39B6A.30	0.078	-3.68	2.02e-74	Down	Y39B6A.30
105.38	76.58	80.94	8.2	6.25	9.11	Y51B9A.5	0.078	-3.68	6.61e-60	Down	Y51B9A.5
75.02	70.13	69.9	8.45	5.58	5.91	B0379.7	0.079	-3.65	1.26e-86	Down	B0379.7
18.62	20.89	21.82	1.49	2.15	2.08	C18G1.9	0.079	-3.66	2.18e-55	Down	C18G1.9
104.65	85.26	68.28	7.85	8.65	7.08	C34G6.3	0.079	-3.65	4.51e-56	Down	C34G6.3
23.95	20.07	19.74	2.72	2	0.9	F08A8.8	0.079	-3.67	6.95e-50	Down	F08A8.8
501.52	353.69	351.06	39.54	34.28	36.78	F27C1.1	0.079	-3.67	1.06e-111	Down	F27C1.1
31.93	24.2	24.02	2.31	2.13	3.01	F37A4.4	0.079	-3.67	2.47e-89	Down	F37A4.4
20.34	21.19	18.97	2.09	1.28	2.26	K08A2.2	0.079	-3.66	6.15e-62	Down	K08A2.2
41.04	26.79	36.14	4.01	2.48	2.97	F59C6.6	0.079	-3.65	9.17e-44	Down	nlp-4
54.59	48.89	37.84	5.27	2.4	7.23	F46B3.4	0.079	-3.66	7.77e-43	Down	ttr-12
31.58	25.35	25.78	3.02	2.35	2.16	Y40H4A.2	0.079	-3.66	2.73e-70	Down	Y40H4A.2
47.95	41.69	35.78	3.32	5.01	3	Y54G2A.15	0.079	-3.67	5.17e-54	Down	Y54G2A.15
94.3	94.91	96.25	8.62	9.27	8.71	Y69E1A.1	0.079	-3.65	9.43e-121	Down	Y69E1A.1
45.84	33.08	31.66	4.03	3.41	2.66	C14A6.6	0.08	-3.64	5.74e-51	Down	C14A6.6
73.76	50.77	50.85	3.97	3.9	8.75	C54D10.10	0.08	-3.64	1.41e-32	Down	C54D10.10
21.06	15.13	14.14	1.84	1.16	1.72	F10F2.8	0.08	-3.64	3.05e-51	Down	clec-153
57.07	59.21	55.2	6.31	3.58	6.25	F41D9.2	0.08	-3.64	8.21e-75	Down	F41D9.2
16.32	10.09	9.88	1.26	0.63	1.5	T05H4.2	0.08	-3.65	3.74e-31	Down	fbxa-196
113.47	75.45	78.45	7.09	8.63	9.38	K04G2.4	0.08	-3.64	3.5e-66	Down	K04G2.4
45.17	44.87	47.43	4.39	3.4	5.04	F18G5.2	0.08	-3.64	1.15e-93	Down	pes-8
24.53	19.93	21.73	3.29	1.21	1.45	R57.2	0.08	-3.65	5.41e-43	Down	R57.2
107.54	100.01	109.42	9.15	10.37	10.32	T03F6.6	0.08	-3.64	2.52e-104	Down	T03F6.6
36.91	53.06	51.93	4.45	7.36	1.07	Y43F8C.9	0.08	-3.65	7.46e-13	Down	Y43F8C.9
45.25	31.9	34.99	3.62	3.87	2.48	F08G5.2	0.081	-3.63	6.95e-50	Down	acl-13
31.18	22.55	15.97	2.35	2.31	1.85	C38C10.3	0.081	-3.62	2.42e-32	Down	C38C10.3
43.96	31.98	31.66	2.49	4.13	3.5	F44G4.5	0.081	-3.63	3.65e-49	Down	F44G4.5
33.92	25.9	25.24	3.39	2.07	2.57	H05L14.1	0.081	-3.63	9.04e-65	Down	H05L14.1
4.33	3.87	3.91	0.34	0.52	0.28	W03G9.6	0.081	-3.63	5.84e-55	Down	paf-1
7616.12	16269.8	15634.7	2786.64	207.87	840.93	F31C3.9	0.081	-3.63	2.75e-05	Down	rrn-3.1
74.8	49.78	46.62	4.23	5.31	6.7	T05C12.1	0.081	-3.63	1.05e-47	Down	T05C12.1
72.21	96.93	105.57	8.58	11.6	5.73	C39H7.1	0.081	-3.63	4.62e-31	Down	ttbk-8.2
114.81	99.82	99.78	10.28	10.35	9.37	K05F1.3	0.082	-3.61	5.12e-138	Down	acdh-8
42.69	38.65	41.64	4.41	2.88	4.52	B0244.9	0.082	-3.6	3.6e-66	Down	B0244.9
14.12	13.28	11.37	1.41	1.07	1.22	C04E6.5	0.082	-3.61	2.3e-63	Down	C04E6.5
185.69	121.09	109.64	16.21	10.89	12.58	E03H12.5	0.082	-3.6	2.45e-48	Down	E03H12.5
114.72	70.17	75.8	6.64	8.88	9.04	F36A4.4	0.082	-3.62	4.65e-44	Down	F36A4.4
55.9	31.81	31.37	3.56	2.52	5.32	F54D1.1	0.082	-3.61	7.96e-29	Down	F54D1.1
29.78	23.01	22.98	2.34	2.43	2.56	M70.3	0.082	-3.61	3.59e-94	Down	M70.3
591.38	737.57	180.89	67.31	24.49	50.71	F36H12.7	0.082	-3.6	3.01e-10	Down	msp-19
100.58	168.4	158	9	20.19	11.27	F26G1.7	0.082	-3.6	1.54e-20	Down	msp-3
20.45	17.34	18.13	1.07	1.98	2.44	Y57G11C.6	0.082	-3.6	1.07e-51	Down	ptp-5.2
21.13	12.93	15.4	1.29	1.34	2.14	ZK507.1	0.082	-3.61	1.26e-38	Down	ZK507.1
38.92	37.33	36.92	3.84	3.12	3.89	B0273.1	0.083	-3.58	1.3e-75	Down	B0273.1
57.73	41.6	36.96	5.09	3.67	4.4	C28C12.11	0.083	-3.58	8.71e-51	Down	C28C12.11
26.24	23.4	19.6	1.74	3.16	1.82	F17C8.7	0.083	-3.59	2.84e-41	Down	F17C8.7
43.76	45.67	45.75	4.58	3.74	4.7	F40H6.1	0.083	-3.6	2.56e-65	Down	F40H6.1
19.15	17.21	17.88	1.93	1.45	1.85	C03C11.2	0.083	-3.59	1.15e-63	Down	fog-3
10.42	9.43	9.24	0.88	1.03	0.92	ZK829.2	0.083	-3.6	3.09e-79	Down	hdl-1
81.64	66.93	65.79	6.31	6.97	7.6	K01H12.4	0.083	-3.59	7.22e-103	Down	K01H12.4
35.84	33.33	30.07	2.75	3.14	3.88	K04H4.5	0.083	-3.59	6e-87	Down	K04H4.5
18.28	13.6	14.83	1.16	1.16	1.63	C08F8.4	0.083	-3.59	5e-67	Down	mboa-4
25.73	27.93	23.42	2.06	2.18	3.52	F18C5.4	0.084	-3.57	1.94e-54	Down	mpz-3
314.78	338.45	315.67	15.42	23.77	55.59	K11G9.6	0.084	-3.57	6.55e-17	Down	mtl-1
18.02	17.5	17.98	1.76	1.56	1.96	C50F4.2	0.084	-3.58	7.74e-89	Down	pfk-1.2
60.72	43.72	35.35	4.58	2.97	6.33	T22C1.9	0.084	-3.56	1.24e-33	Down	T22C1.9
7.71	5.66	7.21	0.64	0.62	0.78	Y67A10A.3	0.084	-3.58	1.9e-62	Down	Y67A10A.3
104.1	96.44	91.02	9.51	7.96	11.54	C02F5.5	0.085	-3.56	1.16e-86	Down	C02F5.5
41.01	32.45	34.52	4.18	3.5	2.94	C08F8.6	0.085	-3.56	4.05e-74	Down	C08F8.6
15.19	8.83	8.93	1.05	0.63	1.62	C15F1.2	0.085	-3.56	3.26e-25	Down	C15F1.2
44.64	35.21	39.05	3.88	3.48	4.49	C35E7.9	0.085	-3.56	7.03e-79	Down	C35E7.9
89.31	70.07	73.79	8.05	6.11	8.96	Y47D3A.13	0.085	-3.56	7.68e-72	Down	Y47D3A.13
46.32	40.98	39.35	4.27	4.08	4.12	ZK84.2	0.085	-3.56	4.4e-79	Down	ZK84.2
630.15	432.79	432.01	44.9	48.93	55.01	C04F12.7	0.086	-3.55	4.36e-94	Down	C04F12.7
111.34	75.32	74.52	9.03	5.92	11.32	F54H12.7	0.086	-3.53	4.14e-43	Down	F54H12.7
216.79	367.41	352.24	32.87	41.67	17.42	C34F11.6	0.086	-3.55	9.64e-20	Down	msp-49
440.36	642.35	685.73	45.79	82.91	45.59	ZK354.11	0.086	-3.55	1.2e-25	Down	msp-59
40.17	25.27	29.25	2.54	2.87	4.15	F56F3.4	0.086	-3.54	4.46e-46	Down	mstr-2
25.66	20.02	17.28	1.72	1.49	2.15	F18A12.4	0.086	-3.53	1.07e-55	Down	nep-8
103.04	103.9	110.88	11.83	11.28	8.67	C25G4.6	0.086	-3.54	4.64e-88	Down	smz-1
174.63	123.62	133.39	15.52	15.06	12.08	T01E8.9	0.086	-3.54	4.9e-71	Down	ubxn-5
11.43	8.77	7.81	0.78	0.94	1.15	C24F3.5	0.087	-3.52	4.32e-58	Down	abt-1
96.1	58.81	68.21	8.55	6.65	6.95	C18A3.7	0.087	-3.52	6.52e-44	Down	C18A3.7
9	7.14	6.04	0.78	0.35	1.17	C18H2.5	0.087	-3.52	5.72e-24	Down	C18H2.5
35.83	27.69	23.65	2.95	2.53	3.38	C32E12.1	0.087	-3.53	1.1e-60	Down	C32E12.1
9.25	7.35	7.74	0.82	0.87	0.79	C50C3.2	0.087	-3.53	3.33e-93	Down	C50C3.2
42.83	27.34	26.95	3.41	2.76	3.67	F20H11.4	0.087	-3.53	7.29e-49	Down	F20H11.4
24.61	20.34	19.02	2.5	2.4	1.49	K07A1.5	0.087	-3.52	7.48e-57	Down	K07A1.5
21.35	13.95	13.92	1.5	1.48	2.06	K07F5.6	0.087	-3.52	1.84e-43	Down	K07F5.6
128.21	197.4	212.72	13.62	29.58	9.69	F44D12.5	0.087	-3.53	1.03e-14	Down	msd-2
83.85	81.21	85.7	9.18	9.16	7.1	T21G5.4	0.087	-3.52	1.04e-93	Down	smz-2
25.68	18.03	16.8	1.86	1.86	2.47	T21G5.1	0.087	-3.52	7.48e-51	Down	T21G5.1
10.48	8.82	10	1.09	1.06	0.79	Y48G1C.5	0.087	-3.53	2.91e-74	Down	Y48G1C.5
20.39	13.21	13.57	1.07	1.09	2.82	C03C10.2	0.088	-3.5	4.56e-25	Down	C03C10.2
58.23	45.01	50.05	5.35	5.98	4.29	C33F10.12	0.088	-3.51	6.82e-78	Down	C33F10.12
89.08	70	71.78	7.21	8.49	7.91	F40F9.3	0.088	-3.51	5.2e-89	Down	F40F9.3
46.1	30.34	26.78	3.73	3.66	3.28	F42C5.5	0.088	-3.51	2.27e-44	Down	F42C5.5
160.59	121.48	113.55	14.58	11.64	14.71	F49C12.15	0.088	-3.5	2.02e-103	Down	F49C12.15
219.97	298.97	325.54	23.92	44.4	15.94	C35D10.11	0.088	-3.5	2e-18	Down	msd-4
6.49	9.58	9.3	0.81	0.81	1.04	R07E3.6	0.088	-3.51	4.99e-37	Down	R07E3.6
83.97	84.6	85.11	9.1	8.5	8.34	T22B3.3	0.088	-3.5	2.48e-77	Down	T22B3.3
8.38	9.08	8.79	0.85	0.99	0.86	Y71F9AL.2	0.088	-3.5	2.85e-51	Down	Y71F9AL.2
78.49	61.04	57.42	6.38	5.97	8.09	ZK795.2	0.088	-3.5	1.38e-73	Down	ZK795.2
15.85	13.27	15.54	1.31	1.32	2.03	ZK809.1	0.088	-3.51	1.78e-60	Down	ZK809.1
25.56	19.55	20.65	1.89	2	2.85	D1022.9	0.089	-3.49	2.99e-58	Down	D1022.9
24.7	23.22	22.66	2.63	2.6	2.13	F21H7.2	0.089	-3.48	6.06e-85	Down	F21H7.2
31.68	21.87	16.35	2.47	1.94	2.86	F46A9.2	0.089	-3.48	7.64e-30	Down	F46A9.2
12.35	8.92	8.25	0.95	0.96	1.2	F58F12.3	0.089	-3.48	6.43e-46	Down	F58F12.3
405.56	424.97	438.08	45	51.98	31.76	C34F11.4	0.089	-3.49	2.72e-60	Down	msp-50
62.13	51.7	51.01	4.72	6.56	5.89	F55H12.5	0.089	-3.49	3.37e-76	Down	spe-54
20.13	16.97	17.94	1.7	1.71	2.39	T05D4.5	0.089	-3.49	7.39e-72	Down	T05D4.5
59.92	44.32	43.75	5.07	4.88	5.42	Y106G6D.3	0.089	-3.49	2.91e-89	Down	Y106G6D.3
64.25	45.37	48.61	5.77	4.84	5.96	C14A6.13	0.09	-3.47	3.71e-61	Down	C14A6.13
20.9	32.89	29.1	3.15	4	1.56	F37B4.2	0.09	-3.48	2.62e-20	Down	ifc-1
16.39	14.75	15.69	2.52	1.54	0.69	R11.2	0.09	-3.47	4.2e-39	Down	nlp-67
30.7	21.55	22.84	3.25	1.87	2.87	C47E12.11	0.091	-3.45	1.5e-48	Down	C47E12.11
31.76	25.16	23.58	2.37	2.11	4.21	F37E3.3	0.091	-3.46	1.83e-43	Down	comp-1
39.84	25.27	29.19	3.91	2.16	3.93	F41G3.5	0.091	-3.46	1.01e-39	Down	F41G3.5
417.36	335.64	340.56	35.66	36.49	44.46	F32B6.5	0.091	-3.46	1.11e-138	Down	sss-1
75.3	61.27	60.85	7.85	6.08	6.71	W09D6.4	0.091	-3.46	4.15e-67	Down	W09D6.4
31.01	26.83	24.98	3.53	2.67	2.51	ZC581.7	0.091	-3.46	1.51e-67	Down	ZC581.7
1.43	2.79	2.16	0.24	0.25	0.22	Y71D11A.1	0.092	-3.45	7.61e-27	Down	cdh-12
12.01	9.02	7.48	1	0.81	1.26	F54H12.8	0.092	-3.45	4.51e-39	Down	F54H12.8
18.96	10.51	11.66	1.96	1.01	1.38	K08E4.7	0.092	-3.44	1.22e-27	Down	K08E4.7
5.98	7.92	5.72	0.69	0.88	0.53	M117.4	0.092	-3.44	7.73e-34	Down	M117.4
39.83	29.16	31.78	3.68	3.8	3.28	T05F1.8	0.092	-3.44	1.46e-69	Down	T05F1.8
17.75	19.86	20.09	2.29	2.11	1.87	T19D2.1	0.093	-3.43	3.75e-76	Down	adt-3
30.24	23.85	23.9	2.15	2.74	3.72	C17F3.3	0.093	-3.42	3.76e-56	Down	C17F3.3
6.19	7.19	7.39	0.7	0.95	0.59	Y47H10A.1	0.093	-3.43	3.13e-44	Down	clp-3
361.68	398.37	379.9	40.67	41.39	39.47	F08B4.8	0.093	-3.43	5.61e-86	Down	F08B4.8
40.7	31.3	32.7	3.87	3.1	4.42	F58H1.6	0.093	-3.43	1.22e-69	Down	F58H1.6
24.26	23.53	22.33	2.63	2.77	2.15	C30F2.3	0.093	-3.43	9.93e-74	Down	idpp-14
11.92	11.61	13.51	1.17	1.59	1.27	W02B12.7	0.093	-3.43	4.6e-53	Down	klp-17
8.46	6.13	7.8	0.75	0.74	0.96	T06D4.4	0.093	-3.43	3.03e-53	Down	nep-20
19.53	14.96	15.01	1.97	1.14	2.27	T28C12.6	0.093	-3.43	1.11e-46	Down	T28C12.6
44.95	30.27	30.31	2.83	3.57	5.16	Y43C5A.4	0.093	-3.43	3.27e-39	Down	Y43C5A.4
6.9	9.9	8.88	0.8	1.04	1.01	T07H3.1	0.094	-3.42	6.32e-36	Down	bath-47
126.95	119.57	114.68	13.57	13.77	11.89	C34F11.2	0.094	-3.4	5.15e-79	Down	C34F11.2
16.1	16.39	18.54	1.89	1.33	2.5	C44B9.2	0.094	-3.41	8.09e-51	Down	C44B9.2
87.01	160.74	156.09	11.35	22.77	9.22	ZK354.1	0.094	-3.42	6.31e-15	Down	msp-65
37.27	29.34	31.72	3.7	2.88	4.26	C07D10.4	0.094	-3.41	1.15e-71	Down	nas-7
68.89	51.97	55.07	6.49	5.74	7.1	W06D4.2	0.094	-3.41	3.05e-78	Down	spe-46
47.4	43.54	41.17	5.58	5.09	3.69	ZK858.8	0.094	-3.41	6.55e-68	Down	ZK858.8
25.43	29.57	26.96	2.89	3.55	2.66	F36D3.4	0.095	-3.4	9.11e-55	Down	F36D3.4
11.43	8.05	9.35	1.14	0.94	1.12	F36D3.5	0.095	-3.4	1.55e-63	Down	F36D3.5
14.42	12.17	11.98	1.16	0.9	1.69	M05B5.3	0.095	-3.4	2.22e-62	Down	M05B5.3
20.41	22.73	21.36	3.96	1.63	1.35	R13H9.1	0.095	-3.4	4.22e-27	Down	rmd-6
23.7	19.8	18.52	2.43	1.99	2.49	Y55B1AR.4	0.095	-3.39	9.3e-61	Down	Y55B1AR.4
25.56	21.13	22.99	2.72	2.15	3.02	C37A2.3	0.096	-3.38	5.52e-72	Down	acdh-5
367.31	470.15	466.78	52.47	65.63	28.22	F41F3.4	0.096	-3.38	7.26e-24	Down	col-139
23.75	19.92	20.55	2.43	2.91	1.75	M88.3	0.096	-3.39	7.9e-61	Down	M88.3
162.22	222.28	245.11	16.44	35.66	17.42	C09B9.6	0.096	-3.38	1.17e-19	Down	msp-55
21.79	18.39	12.89	2.28	0.96	2.82	C27B7.6	0.097	-3.37	2.09e-21	Down	C27B7.6
18.71	20.73	21.44	1.33	3.62	1.98	T14B4.7	0.097	-3.36	3.79e-22	Down	dpy-10
4.65	5.92	5.65	0.6	0.57	0.68	Y71H2AM.15	0.097	-3.37	1.02e-40	Down	gldi-9
14.45	9.96	10.79	1.21	1.26	1.56	Y32F6A.2	0.097	-3.36	3.06e-51	Down	snf-10
46.61	28.66	26.95	3.76	3.1	4.16	Y57G11C.5	0.097	-3.37	2.05e-64	Down	Y57G11C.5
6.8	5.51	5.12	0.54	0.58	0.92	F26H9.8	0.098	-3.35	2.17e-50	Down	uggt-2
19.58	14.74	14.98	2.13	2.11	1.26	ZC317.6	0.098	-3.36	1.78e-47	Down	ZC317.6
19.95	14.2	15.39	2.07	1.28	2.41	F40B1.1	0.099	-3.34	1.92e-43	Down	bath-13
24.04	18.02	20.31	2.6	1.25	3.44	C03B8.3	0.099	-3.34	1.92e-39	Down	C03B8.3
56.76	42.59	44.81	5.97	5.01	5.69	C09B9.2	0.099	-3.33	8.35e-72	Down	C09B9.2
15.15	13.86	14.34	1.66	1.46	1.93	C09H10.9	0.099	-3.34	1.86e-60	Down	C09H10.9
137.43	91.1	87.84	13.66	9.57	12.9	F52F12.5	0.099	-3.34	1.66e-45	Down	F52F12.5
232.65	217.78	218.76	25.29	27.94	24.77	Y69E1A.2	0.099	-3.33	3.03e-148	Down	nsph-3.1
17.53	12.99	13.48	1.53	1.69	1.92	AC3.10	0.099	-3.33	6.17e-49	Down	spe-10
35.82	25.29	25.32	3.5	3.26	3.18	ZK524.1	0.099	-3.34	1.24e-59	Down	spe-4
180.19	108.37	105.79	15.2	14.14	15.98	T23B3.5	0.099	-3.34	2.54e-47	Down	T23B3.5
15.47	12.82	12.56	1.48	1.63	1.64	T28F4.3	0.099	-3.33	6.96e-64	Down	T28F4.3
186.03	163.97	162.16	18.87	20.23	19.86	ZK1307.4	0.099	-3.33	2.8e-91	Down	ZK1307.4
49.61	41.65	35.82	3.22	5.63	6.03	F36H12.5	0.1	-3.33	1.37e-42	Down	F36H12.5
10.92	13.07	15.73	1.51	1.44	1.67	Y54F10AM.2	0.1	-3.32	9.39e-41	Down	feh-1
294.95	382.11	430.13	36	59.71	30.73	R13H9.2	0.1	-3.33	2.81e-25	Down	msp-57
49.79	38.82	37.98	6.54	2.89	5.34	ZK354.7	0.1	-3.32	1.09e-38	Down	ZK354.7
114.97	110.4	100.73	13.29	12.98	11.54	C34D4.3	0.101	-3.31	2.22e-73	Down	C34D4.3
35.15	23.02	24.56	2.74	3.44	3.62	C40H1.4	0.101	-3.3	3.24e-44	Down	elo-4
116.85	79.35	83.03	10.26	9.92	12.85	F41H10.1	0.101	-3.31	2.45e-72	Down	F41H10.1
172.33	152.8	155.23	19.13	20.88	15.72	F53B6.4	0.101	-3.31	6.78e-102	Down	F53B6.4
25.07	26.68	24.53	2.5	3.67	2.81	T02B11.4	0.101	-3.31	6.27e-51	Down	T02B11.4
385.24	267.1	259	37.3	32.22	38.48	T05A10.3	0.101	-3.3	3.98e-86	Down	ttr-14
178.38	148.25	152.81	17.69	18.41	20.52	Y106G6A.4	0.101	-3.31	6.45e-105	Down	Y106G6A.4
63.71	48.67	48.5	22.72	4.11	29.38	C42C1.9	0.102	-3.29	6.43e-53	Down	C42C1.9
8.29	8.35	7.17	1.13	0.79	0.82	Y37B11A.1	0.102	-3.3	3.6e-57	Down	cutl-23
30.63	20.67	22.14	2.91	2.43	3.53	F22B5.5	0.102	-3.29	1.71e-48	Down	F22B5.5
45.32	27.66	30.49	3.18	1.76	7.53	T28A11.19	0.102	-3.3	1.24e-13	Down	T28A11.19
7.71	6.91	6.97	0.77	0.82	1.06	Y53C10A.9	0.103	-3.27	1.99e-73	Down	abt-5
27.29	21.45	24	2.81	2.42	3.62	C16E9.1	0.103	-3.28	2.42e-69	Down	C16E9.1
24.4	14.46	14.57	2.4	1.54	2.46	R13A1.3	0.103	-3.28	1.48e-29	Down	R13A1.3
28.19	91.8	99.23	2.66	4.65	5.5	F53A2.6	0.104	-3.26	1.11e-08	Down	ife-1
25.13	22.08	18.17	1.52	2.02	4.31	K01A2.4	0.104	-3.27	8.03e-15	Down	K01A2.4
31.07	40.31	40.79	4.14	4.64	2.44	F47G6.4	0.104	-3.26	4.92e-31	Down	spe-15
30	20.85	17.65	2.53	2.15	3.8	C46A5.1	0.105	-3.25	1.35e-32	Down	C46A5.1
18.96	14	13.5	2.22	1.62	1.8	F26E4.5	0.105	-3.26	1.06e-48	Down	F26E4.5
132.98	101.39	103.9	14.03	12.91	14.58	ZK265.3	0.105	-3.25	3.42e-98	Down	nsph-2
8.59	7.23	5.56	0.82	0.6	1.27	C29F5.3	0.105	-3.26	1.11e-32	Down	nyn-3
14.54	8.46	9.67	1.31	0.95	1.76	T28C6.5	0.105	-3.25	1.79e-30	Down	T28C6.5
34.27	35.45	39.32	5.21	6.43	1.6	Y54E10BR.4	0.105	-3.26	4.37e-13	Down	Y54E10BR.4
17.43	11.05	14.19	1.54	1.5	2.23	Y57G11C.23	0.105	-3.26	6.13e-41	Down	Y57G11C.23
34.7	27.25	23.05	3.17	4.47	2.75	C26B2.2	0.106	-3.24	1.8e-38	Down	C26B2.2
127.11	77.7	64.73	10.01	11	11.38	F36A2.12	0.106	-3.24	2.51e-28	Down	F36A2.12
33.3	25.45	26.84	3.62	2.91	4.06	K11H3.2	0.106	-3.24	4.3e-55	Down	K11H3.2
52.57	38.29	38.41	4.69	5.27	6.31	F20D6.6	0.107	-3.22	9.51e-57	Down	F20D6.6
18.69	15.82	15.53	2.2	1.74	2.34	F46G11.2	0.107	-3.22	3.64e-60	Down	F46G11.2
12.84	21.24	19.53	2.52	2.71	1.51	C09E8.3	0.107	-3.22	1.84e-22	Down	mlt-10
14.13	12.54	12.58	1.57	1.81	1.55	Y38F1A.3	0.107	-3.22	8.88e-76	Down	ptr-18
53.33	48.23	60.04	6.02	5.1	8.74	C43G2.3	0.108	-3.21	1.71e-46	Down	C43G2.3
242.75	165.36	160.91	25.25	18.91	26.9	ZK1251.1	0.108	-3.21	2.93e-50	Down	htas-1
18.27	15.29	14.65	1.85	2	2.27	K09F6.3	0.108	-3.22	4.67e-86	Down	K09F6.3
7	7.74	6.78	0.98	0.92	0.8	M03B6.3	0.108	-3.21	4.98e-47	Down	M03B6.3
10.45	9.33	10.37	1.19	1.37	1.27	M70.1	0.108	-3.21	3.83e-69	Down	M70.1
68.7	63.31	59.76	5.64	5.81	13.14	ZK1290.8	0.108	-3.21	3.23e-24	Down	wrt-10
21.14	16.68	14.87	2.22	2.09	2.32	ZK1128.3	0.108	-3.21	5.94e-49	Down	ZK1128.3
10.48	11.06	9.64	0.84	1.81	1.38	R07C3.4	0.109	-3.19	3.43e-35	Down	acs-15
22.78	17.24	13.37	2.42	1.6	2.8	B0024.4	0.109	-3.2	7.97e-32	Down	B0024.4
152.1	108.25	96.6	15.4	14.17	15.83	Y59E9AL.6	0.109	-3.19	2.03e-57	Down	cylc-1
15.2	12.44	9.36	1.81	1.33	1.56	M162.7	0.109	-3.2	1.88e-39	Down	M162.7
48.17	39.12	31.6	4.88	3.9	6.44	F47H4.10	0.109	-3.19	7.96e-39	Down	skr-5
16.19	16.32	16.91	1.92	2.68	1.76	D1037.5	0.11	-3.18	4.19e-53	Down	ipla-4
20.4	13.61	16.13	2.03	2.33	2.04	R07H5.9	0.11	-3.18	1.59e-41	Down	R07H5.9
38.3	30.6	29.07	4.01	4.97	3.67	T07F10.4	0.111	-3.17	1.61e-59	Down	bus-19
1.92	2.27	2.17	0.3	0.29	0.23	W05B2.4	0.111	-3.17	1.25e-45	Down	dhc-4
27.68	17.63	16.65	2.66	2.6	2.71	F54C9.14	0.111	-3.17	3.64e-32	Down	F54C9.14
7.66	6.74	7.03	1.31	0.36	1.11	F47F6.1	0.111	-3.17	2.07e-25	Down	lin-42
100.04	105.6	103.96	11.2	10.69	19.08	R11G11.14	0.111	-3.17	2.03e-44	Down	lipl-3
16.63	10.36	12.25	1.92	1.23	2.32	C05D11.6	0.111	-3.17	1.6e-32	Down	nas-4
21.62	14.83	15.11	2.2	2.13	2.37	R11E3.1	0.111	-3.17	1.35e-55	Down	R11E3.1
223.69	224.74	209.25	28.43	26.04	29.82	C17F3.1	0.112	-3.16	3.78e-71	Down	C17F3.1
34.81	37.11	33.28	5.72	4.33	3.56	F26G1.5	0.112	-3.16	2.41e-50	Down	F26G1.5
188.44	125.12	117.93	15.5	16.68	23.72	F23D12.6	0.112	-3.15	4.17e-37	Down	fipr-3
32.62	21	19.84	2.72	2.5	4.5	H27M09.5	0.112	-3.16	5.37e-29	Down	H27M09.5
37.41	20.89	21.41	7.19	0	3.2	M28.6	0.112	-3.16	0.0148	Down	lact-3
187.86	112.5	128.27	20.15	17.24	17.21	ZC513.12	0.112	-3.16	1.33e-40	Down	sth-1
24.14	17.84	16.83	2.51	2.51	2.76	C48B6.4	0.113	-3.15	8.55e-55	Down	C48B6.4
12.93	9.8	13.23	2.06	1.32	1.29	Y46C8AL.5	0.113	-3.15	6.86e-39	Down	clec-72
9.77	6.28	7.9	1	0.68	1.53	F44F1.3	0.113	-3.15	8.42e-31	Down	clp-8
202.22	266.78	286.84	30.43	35.08	35.12	K09E4.6	0.113	-3.14	5.96e-47	Down	cpg-7
26.42	13.02	12.51	2.38	1.85	2.59	F42G8.9	0.113	-3.14	6.76e-20	Down	irld-8
32.01	27.11	28.41	4.24	3.21	4.09	T03F6.4	0.113	-3.15	4.76e-70	Down	T03F6.4
23.25	20.94	18.62	2.93	3.46	1.91	C32E8.4	0.114	-3.13	6.59e-44	Down	C32E8.4
128.42	95.24	84.99	13.87	11.97	15.46	D1086.17	0.114	-3.13	2.6e-61	Down	D1086.17
7.89	10.06	9.16	1.1	1.14	1.46	K02E10.4	0.114	-3.14	1.41e-36	Down	K02E10.4
12.02	12.24	11.62	1.63	1.76	1.39	Y54G2A.13	0.114	-3.13	1.3e-59	Down	Y54G2A.13
42.25	26.5	27.41	4.01	2.69	6.17	ZK354.3	0.114	-3.14	3.74e-25	Down	ZK354.3
14.22	9.67	9.57	1.23	1.28	2.07	Y11D7A.14	0.116	-3.11	2.52e-36	Down	nmy-3
16.43	23.67	25.42	2.69	3.62	1.94	W01B11.5	0.116	-3.11	8.37e-25	Down	pqn-72
43.48	34.39	30.75	5.87	4.28	4.35	Y47G6A.3	0.116	-3.11	3.46e-46	Down	Y47G6A.3
16.31	10.41	11.5	1.79	1.64	1.8	F14E5.3	0.117	-3.09	1.57e-36	Down	acp-3
30.67	24.69	30.5	2.94	4.61	4.3	F39E9.11	0.117	-3.09	6.5e-47	Down	btb-17
38.06	30.21	29.21	4.29	4.1	5.04	M28.9	0.117	-3.09	9.66e-81	Down	M28.9
10.35	9.11	8.17	1.41	1.09	1.31	C18E9.7	0.118	-3.09	6.86e-59	Down	C18E9.7
48	30.37	26.92	4.25	4.99	5.26	F02E9.3	0.118	-3.08	1.29e-31	Down	F02E9.3
14.52	11.31	12.67	1.9	1.31	2.17	K02F6.3	0.118	-3.08	2.97e-55	Down	K02F6.3
111.15	146.44	148.24	5.93	15.16	36.11	T22F3.11	0.118	-3.09	9.89e-08	Down	T22F3.11
23.07	17.28	14.62	2.3	1.94	3.49	F45E4.6	0.119	-3.07	1.49e-32	Down	F45E4.6
32.97	18.28	19.98	3.7	2.49	3.62	K10D2.8	0.119	-3.08	4.28e-27	Down	K10D2.8
215.02	297.91	305.51	40.31	54.99	16.39	R05F9.13	0.119	-3.07	1.55e-12	Down	msp-31
33.87	25.28	23	3.38	3.79	4.43	ZK1127.2	0.12	-3.06	4.46e-51	Down	acs-6
365.06	314.68	282.05	43.5	39.22	51.85	ZC116.2	0.12	-3.05	3.14e-81	Down	cyc-2.2
13.71	13.69	13.14	1.58	1.55	2.68	F26A10.2	0.12	-3.06	5.08e-45	Down	F26A10.2
33.21	49.39	44.39	5.29	8.08	4.28	F44D12.16	0.12	-3.06	2.43e-23	Down	F44D12.16
61.52	43.48	46.39	7.87	7.58	5.76	F53B6.7	0.121	-3.05	3.06e-49	Down	F53B6.7
20.54	17.72	16.22	2.69	1.92	3.2	F58A4.11	0.121	-3.04	7.55e-54	Down	gei-13
72.36	69.4	69.12	12.61	8.47	7.81	D2062.7	0.121	-3.04	9.6e-47	Down	msrp-5
14.59	15.07	16.35	4.51	6.5	8.1	F38E11.7	0.121	-3.05	1.12e-47	Down	wrt-3
15.42	16.44	16.23	3.02	1.14	2.72	ZK617.2	0.122	-3.04	7.24e-29	Down	lips-6
53.67	45.83	50.65	9.18	5.12	6.98	R07E5.4	0.122	-3.04	4.58e-46	Down	R07E5.4
54.41	43.43	36.4	6.7	5.73	6.68	Y43C5B.3	0.122	-3.04	4.66e-52	Down	Y43C5B.3
10.55	8.98	8.55	1.15	1.58	1.29	Y53F4B.19	0.122	-3.03	1.91e-52	Down	Y53F4B.19
200.44	375.89	320.39	41.71	58.23	29.91	M18.1	0.123	-3.03	1.03e-17	Down	col-129
66.31	56.43	52.13	5.11	5.85	14.63	F28G4.1	0.123	-3.02	3.49e-15	Down	cyp-37B1
69.31	58.27	66.92	11.46	12.56	7.85	K10F12.4	0.123	-3.02	1.91e-42	Down	gsto-3
89.53	73.72	71.2	7.1	6.49	20.86	F22F7.8	0.124	-3.01	6.93e-13	Down	F22F7.8
16.57	14.1	14.73	2.2	1.62	2.85	F25H5.7	0.124	-3.01	3.98e-52	Down	F25H5.7
77.18	57.01	55.6	6.45	6.97	14.33	F54D10.2	0.124	-3.02	1.49e-22	Down	fbxa-24
36.85	25.46	25.46	3.46	4.42	4.85	C01F6.2	0.124	-3.02	2.95e-44	Down	gldi-10
14.5	10.5	10.1	2.12	1.21	1.79	T20B3.16	0.126	-2.99	1.12e-33	Down	clec-36
27.35	18.51	20.13	2.55	3.21	4.01	C31B8.4	0.126	-2.99	6.46e-39	Down	pals-32
33.83	35.15	34.33	5.7	5.84	3.68	F13D11.4	0.127	-2.98	1.05e-45	Down	F13D11.4
34.22	40.08	36.4	7.47	4.94	3.72	F22B5.4	0.127	-2.97	2.99e-32	Down	F22B5.4
28.99	19.45	18.96	2.39	3.06	4.68	R11A8.8	0.127	-2.98	8.01e-28	Down	mpz-5
13.7	10.34	8.97	1.32	1.75	1.87	C48E7.8	0.127	-2.98	3.12e-38	Down	oac-9
18.55	14.7	13.39	2.46	1.74	2.76	C23G10.6	0.127	-2.98	9.42e-44	Down	ugt-66
19.59	13.71	13.36	2.59	2.16	2.18	C26C6.3	0.128	-2.97	4.28e-44	Down	nas-36
13.06	8.69	8.41	1.6	0.98	1.95	F32B6.10	0.128	-2.97	5.85e-28	Down	ttbk-3
36.99	28.26	26.72	3.99	4.49	5.48	C14C11.1	0.129	-2.95	2.18e-47	Down	C14C11.1
24.01	18.9	18.86	3.53	2.56	3.25	C28A5.6	0.129	-2.96	5.03e-64	Down	C28A5.6
15.91	11.89	14.54	1.95	2.46	1.96	Y6B3B.10	0.129	-2.95	8.42e-43	Down	lagr-1
3767.67	3641.16	3756.04	411.33	580.37	723.18	K12G11.3	0.13	-2.94	2.7e-41	Down	adh-1
15.22	13.17	13.44	2.6	1.34	2.45	C16D9.1	0.13	-2.94	6.92e-43	Down	C16D9.1
37.83	28.01	27.45	4.18	4.29	5.72	Y38F2AR.10	0.13	-2.95	8.47e-40	Down	Y38F2AR.10
14.35	16.49	13.9	1.9	1.92	3.12	B0507.3	0.131	-2.93	2.2e-39	Down	B0507.3
9.54	12.42	11.83	1.81	1.78	1.79	F39D8.1	0.132	-2.92	8.37e-45	Down	pqn-36
139.79	158.56	187.22	25.14	21.9	39.91	Y77E11A.14	0.132	-2.92	2.22e-26	Down	spp-31
138.6	101.59	102.58	16.86	15.55	20.61	ZK863.8	0.132	-2.92	3.34e-59	Down	ZK863.8
81.81	79.53	86.92	12.38	15.84	10.25	C52G5.2	0.133	-2.91	7.52e-47	Down	C52G5.2
47.41	46.2	52.49	7.57	5.99	9.14	C04C11.24	0.133	-2.91	4.18e-43	Down	linc-5
388.12	326.3	394.08	52.76	49.47	66.4	T26H5.9	0.133	-2.91	9.59e-60	Down	T26H5.9
43.73	37.84	40.66	7.34	5.24	6.73	F55A11.11	0.135	-2.89	8.6e-71	Down	F55A11.11
16.98	12.68	10.45	2.17	1.69	2.52	T21G5.6	0.135	-2.88	1.43e-33	Down	let-383
50.5	56.48	56.84	8.24	9.97	8.44	F25H8.5	0.136	-2.88	8.47e-65	Down	dur-1
40.37	52.08	42.69	7.75	7.33	6.59	F55C10.3	0.137	-2.87	6.71e-41	Down	col-155
19.04	15.03	15.57	3.47	2.12	2.34	B0034.1	0.138	-2.86	9.44e-41	Down	B0034.1
39.85	37.08	25.01	4.77	6.96	7.83	C23H3.9	0.138	-2.86	2.52e-55	Down	C23H3.9
19.49	15.72	20.11	3.27	3.57	2.82	F28H1.4	0.139	-2.85	3.6e-39	Down	F28H1.4
24.36	20.52	17.66	3.75	3.31	3.07	T26A5.1	0.139	-2.85	1.76e-49	Down	wht-6
31.14	23.33	22.78	4.11	3.64	4.86	F44B9.1	0.14	-2.84	2.32e-53	Down	dpf-6
12.36	12.58	12.5	2.47	1.49	2.21	F09G2.3	0.14	-2.83	7.82e-45	Down	pitr-5
204.23	186.94	178.82	29.29	26.63	38.05	Y97E10C.1	0.14	-2.84	1.13e-81	Down	Y97E10C.1
10.11	8.64	7.94	1.36	1.36	1.74	C34C6.3	0.141	-2.82	7.23e-44	Down	C34C6.3
22.33	18.72	21.64	3.62	3.36	3.34	C50E3.6	0.141	-2.83	4.91e-55	Down	C50E3.6
71.32	97.48	91.33	15.06	13.81	14.31	F23B12.4	0.141	-2.83	2.62e-46	Down	F23B12.4
396.31	404.25	400.71	67.02	72.16	59.75	F10C1.7	0.141	-2.82	3.66e-91	Down	ifb-2
34.01	31.9	33.94	6.39	4.99	5.2	F22E10.3	0.141	-2.82	5.32e-86	Down	pgp-14
18.62	14.69	18.01	2.76	2.13	3.65	W03F11.5	0.141	-2.83	5.74e-38	Down	W03F11.5
193.21	101.63	103.81	18.99	20.24	25.33	ZK384.7	0.141	-2.82	5.38e-23	Down	ZK384.7
28.57	22.34	17.08	3.18	3.61	4.55	C16A11.9	0.142	-2.82	5.6e-29	Down	fbxc-43
6.89	7.46	5.99	0.98	0.98	1.5	B0393.5	0.143	-2.81	5.36e-38	Down	B0393.5
17.6	13.74	11.76	1.67	2.51	3.1	T19D12.5	0.143	-2.81	7.39e-29	Down	T19D12.5
8.64	6.2	8.71	1.69	1.18	1	Y46C8AM.1	0.143	-2.81	1.77e-29	Down	Y46C8AM.1
20.62	15.03	12.91	3.12	2.68	2.29	T04B2.7	0.144	-2.79	1.55e-30	Down	T04B2.7
28.27	22.68	18.98	2.69	3.36	5.9	R07C12.1	0.145	-2.79	1.39e-22	Down	R07C12.1
5.66	5.06	5	0.87	0.82	0.99	T28B8.4	0.145	-2.79	4.45e-61	Down	T28B8.4
3.79	4.86	3.33	0.71	0.8	0.54	Y106G6D.4	0.145	-2.79	1.65e-25	Down	Y106G6D.4
8.64	7.92	7.36	1.51	0.95	1.65	R08B4.1	0.146	-2.78	4.26e-42	Down	grd-1
66.56	53.11	51.22	10.18	9.2	9.81	R04E5.10	0.146	-2.78	1.12e-77	Down	ifd-1
39.5	30.27	32.26	5.77	5.3	6.36	W01A8.6	0.146	-2.78	1e-56	Down	W01A8.6
22.68	13.24	13.65	2.75	2.14	4.7	R09D1.11	0.147	-2.76	4.22e-14	Down	chil-23
12.92	11.58	10.6	1.77	2.24	2.11	F10D11.5	0.148	-2.75	3.09e-47	Down	F10D11.5
24.84	17.75	20.43	3.9	3.23	3.72	F25H5.2	0.148	-2.76	4.04e-38	Down	F25H5.2
305.46	315.11	357.26	43.38	58.46	53.61	K01A2.2	0.148	-2.75	1.25e-60	Down	far-7
20.5	18.91	18.86	3.07	2.89	3.47	K01A11.4	0.148	-2.75	4.59e-73	Down	spe-41
9.53	4.93	5.73	1.17	1.05	1.28	F48A9.3	0.148	-2.76	1.66e-23	Down	try-6
80.58	78.91	82.28	11.81	14.02	16.68	Y57A10A.23	0.149	-2.75	2.79e-62	Down	txdc-12.1
19.48	14.23	16.42	3.43	1.78	3.56	Y62E10A.19	0.149	-2.75	2.09e-30	Down	Y62E10A.19
14.32	12.62	12.62	2.4	2.18	2.12	R07B7.4	0.15	-2.74	2.1e-48	Down	kmo-2
90.74	65.5	71.96	13	10.96	16.09	F45E4.5	0.152	-2.72	3.89e-40	Down	F45E4.5
47.54	36.19	36.91	7.66	6.06	7.71	C29E4.7	0.152	-2.72	3.6e-46	Down	gsto-1
46.39	65.62	64.94	11.21	13.31	6.99	T08B1.2	0.152	-2.72	1.71e-19	Down	tnt-4
15.85	17.24	13.94	3.23	3.13	1.92	K03E6.5	0.152	-2.72	5.2e-32	Down	unc-1
16.22	11.45	13.36	2.08	1.97	3.39	F01G10.10	0.153	-2.71	1.51e-31	Down	F01G10.10
74.52	61.91	64.07	11.97	11.64	15.1	ZK484.2	0.154	-2.7	9.61e-96	Down	haf-9
14.72	9.02	8.51	2.07	1.37	2.4	F28H7.6	0.154	-2.7	2.51e-21	Down	irld-6
10.04	9.53	9.18	2.19	1.28	1.68	F09E8.6	0.154	-2.7	2.89e-40	Down	nas-14
55.52	44.19	38.2	7.45	7.32	10.45	B0511.11	0.155	-2.69	1.61e-42	Down	B0511.11
18.07	13.47	13.54	2.67	2.1	3.54	C07A4.2	0.156	-2.68	2.74e-35	Down	C07A4.2
11.95	9.57	9.5	1.87	1.42	2.24	F47H4.2	0.157	-2.67	1.07e-38	Down	F47H4.2
62.72	44.2	42.36	8.37	8.86	10.14	K09H9.8	0.157	-2.67	5.46e-38	Down	K09H9.8
46.49	30.82	38.37	8.94	5.48	12.49	C28C12.1	0.158	-2.66	3.46e-28	Down	C28C12.1
42.38	39.35	52.05	11.43	8.79	14.85	F11E6.8	0.158	-2.66	7.08e-47	Down	F11E6.8
10.23	7.67	8.76	1.49	1.45	2.07	C03G6.5	0.159	-2.66	2.35e-39	Down	exc-13
34.02	32.52	32.93	6.59	4.82	7.3	F45D3.2	0.159	-2.65	1.43e-51	Down	F45D3.2
22.14	30.98	28.47	3.93	3.76	7.98	F52B11.3	0.16	-2.64	2.02e-16	Down	noah-2
37.3	27.81	26.46	6.47	4.47	6.26	C54D2.4	0.16	-2.64	1.9e-39	Down	sul-3
42.15	42.84	47	10.6	8	5.89	K09H9.5	0.162	-2.63	2.36e-31	Down	K09H9.5
114.67	98.64	94.95	19.14	19.17	20.53	T05A10.5	0.162	-2.62	5.6e-96	Down	vap-2
12.68	10.25	12.57	2.03	2.27	2.28	F32A7.3	0.163	-2.62	1e-42	Down	eva-1
45.46	63.87	63.09	10.86	16.35	5.26	Y17D7B.4	0.164	-2.6	1.13e-11	Down	Y17D7B.4
14.92	9.27	8.88	1.79	1.64	3.02	ZK250.13	0.165	-2.6	5.14e-19	Down	ZK250.13
25.3	27.05	24.7	3.09	1.83	3.11	C16D2.1	0.166	-2.59	1.44e-32	Down	C16D2.1
9.66	7.7	7.62	1.91	1.43	1.49	F25B3.4	0.166	-2.59	4.83e-41	Down	F25B3.4
12.51	10.57	12.07	1.73	2.23	2.98	K08B5.1	0.166	-2.59	2.95e-35	Down	K08B5.1
40.31	42.19	41.29	8.73	7.11	4.76	D2023.1	0.167	-2.58	5.89e-42	Down	D2023.1
36.24	30.42	33.25	6.95	5.85	6.84	F39E9.2	0.168	-2.58	5.58e-56	Down	btb-16
27.14	20.83	17.62	4.72	3.16	5.05	F34D10.9	0.168	-2.57	1.82e-28	Down	F34D10.9
53.97	40.13	34.19	8.88	8.6	7.41	F35H10.2	0.168	-2.57	2.86e-30	Down	F35H10.2
35.61	20.24	21.97	4.28	4.64	6.48	K04C2.8	0.169	-2.56	1.59e-21	Down	K04C2.8
39.54	46.62	54.77	7.7	10.81	10.02	C05D9.3	0.171	-2.55	2.43e-30	Down	C05D9.3
29.01	27.27	27.13	6.75	5.42	4.9	C15F1.5	0.171	-2.54	4.47e-53	Down	C15F1.5
24.56	21.9	22.85	3.54	5.35	5.07	T07H3.3	0.171	-2.55	9.14e-40	Down	math-38
19.21	14.25	15	3.78	3.37	4.79	C47D12.3	0.171	-2.55	6.89e-42	Down	sfxn-1.4
25.72	21.46	19.82	5.2	3.52	4.72	ZC455.4	0.171	-2.55	4.09e-40	Down	ugt-6
304.63	256.38	251.48	46.66	43.29	73.43	Y53F4B.45	0.171	-2.55	3.34e-37	Down	Y53F4B.45
66.12	77.35	72.02	14.37	16.86	12.28	T11B7.3	0.172	-2.54	2.03e-38	Down	col-118
23.94	31.64	32.69	5.63	6.5	5.65	F35D11.2	0.173	-2.53	4.23e-34	Down	pqn-35
90.94	66.35	64.54	17.42	9.83	17.6	K07E8.3	0.173	-2.53	9.49e-26	Down	sdz-24
46.72	37.02	36.98	7.95	7.99	8.92	F07C3.7	0.175	-2.51	1.01e-59	Down	aat-2
43.89	28.9	31.53	6.89	6.92	7.2	T10E9.9	0.175	-2.51	5.99e-35	Down	acdh-4
41.35	34.04	32.75	6.08	5.8	10.61	F22A3.1	0.175	-2.52	3.13e-30	Down	ets-4
22.94	20.46	22.62	4.31	4.37	4.89	F11A6.2	0.175	-2.51	6.33e-45	Down	scrm-4
5.53	4.92	5.44	0.89	0.93	1.22	T01D3.3	0.175	-2.51	9.45e-35	Down	T01D3.3
77.19	63.4	60.34	12.09	11.1	18.51	F57H12.3	0.176	-2.51	7.44e-33	Down	ora-1
13.49	17.83	18.58	4.74	4.49	3.2	ZK1067.6	0.176	-2.51	1.53e-53	Down	sym-2
105.71	96.09	94.92	21.28	17.02	23.18	ZC116.1	0.176	-2.5	4.21e-62	Down	ZC116.1
12.29	9.79	9.76	2.5	1.53	2.62	C24B5.3	0.177	-2.5	1.32e-31	Down	ptr-1
137.27	97.61	86.84	24.04	19.43	22.67	C15F1.1	0.178	-2.49	3.62e-38	Down	C15F1.1
36.45	30.09	31.47	7.47	5.66	7.37	K03B8.6	0.178	-2.49	3.39e-50	Down	K03B8.6
11.75	17.22	21.17	3	4.47	3.02	Y66D12A.20	0.178	-2.49	1.12e-14	Down	spe-6
286.62	209.99	212.36	50.74	44.5	52.65	Y73F4A.2	0.179	-2.48	1.13e-59	Down	Y73F4A.2
41.17	29.5	30.44	7.63	4.97	8.69	Y23B4A.2	0.18	-2.47	2.93e-27	Down	capa-1
7.86	6.99	6.78	1.68	1.14	1.71	Y97E10AR.2	0.18	-2.48	1.01e-40	Down	Y97E10AR.2
108.43	101.47	107.72	24.67	21.27	21.69	F09B12.3	0.181	-2.46	1.14e-85	Down	F09B12.3
12.69	10.32	10.48	1.85	2.58	2.51	K08F8.5	0.181	-2.46	5.88e-33	Down	nsph-1.1
85.63	88.87	83.99	17.63	19.16	19.02	ZK892.1	0.182	-2.46	4.26e-74	Down	lec-3
38	24.03	25.95	5.97	5.92	6.98	R10E4.6	0.183	-2.45	1.46e-34	Down	R10E4.6
23.15	23.75	21.47	4.96	4.19	5.38	T19D12.1	0.183	-2.45	1.13e-69	Down	T19D12.1
25.19	21.11	17.98	4.72	3.18	5.94	ZK669.5	0.183	-2.45	4.13e-26	Down	ZK669.5
28.65	26.58	27.84	5.17	6.08	6.82	F32A11.7	0.184	-2.44	1.41e-55	Down	mltn-1
68.53	69.93	69.84	14.38	14.47	16.5	Y15E3A.4	0.184	-2.44	1.33e-73	Down	Y15E3A.4
16.04	10.28	12.94	3.23	2.19	3.07	B0507.10	0.185	-2.43	4.09e-26	Down	ddn-1
8.99	7.28	8.18	1.66	1.54	2.14	E02H4.4	0.185	-2.44	9.21e-35	Down	E02H4.4
48.2	65.74	67.76	12.91	15.52	9.38	F47B7.7	0.185	-2.44	6.53e-26	Down	marg-1
47.86	45.44	48.58	11.41	8.72	10.93	K10D6.2	0.186	-2.43	1.17e-47	Down	clc-6
4.76	8.46	9.07	1.57	1.82	1.67	C40C9.5	0.186	-2.43	3.34e-14	Down	nlg-1
8.32	8.94	8.24	1.93	1.94	1.67	ZK973.8	0.186	-2.43	5.32e-38	Down	ZK973.8
331.42	269.68	265.04	62.28	53.64	68.82	ZC21.3	0.187	-2.42	3.2e-75	Down	idpp-15
8.45	5.99	5.29	1.37	1.36	1.61	T05F1.11	0.187	-2.42	5.86e-27	Down	T05F1.11
20.18	24.75	21.47	4.57	6.19	3.82	T20F5.5	0.187	-2.42	2.2e-25	Down	T20F5.5
37.33	32.98	30.18	7.59	5.07	9.67	C39H7.4	0.188	-2.41	2.12e-27	Down	C39H7.4
15.53	12.03	11.29	2.27	2.08	4.38	T20B3.12	0.188	-2.41	3.86e-19	Down	clec-26
189.5	193.57	201.35	40.38	48.29	40.23	C53C9.2	0.188	-2.41	2.16e-63	Down	clik-2
66.13	44.88	44.06	11.32	11.03	11.55	R07G3.2	0.188	-2.42	9.04e-36	Down	lips-17
37.88	29.64	32.38	6.51	5.9	9.88	T03E6.8	0.189	-2.41	2.58e-31	Down	T03E6.8
78.26	96.9	99.3	18.33	23.9	19.17	ZC15.8	0.19	-2.39	1.12e-30	Down	pqn-94
62.03	80.45	86.48	15.14	21.29	14.68	T19B10.2	0.19	-2.4	3.88e-23	Down	T19B10.2
52.84	49.56	54.27	12.84	9.82	14.75	ZC434.9	0.19	-2.4	6.19e-52	Down	ZC434.9
32.73	38.54	39.5	8.1	8.47	8.05	F28F5.3	0.191	-2.39	1.45e-49	Down	lim-8
7.38	10.38	10.09	1.84	2.39	2.09	R10F2.6	0.191	-2.39	2.98e-23	Down	R10F2.6
44.92	45.83	45.45	11.46	11.42	7.64	F21A3.3	0.192	-2.38	5.83e-32	Down	F21A3.3
54.52	74.82	70.14	14.42	16.74	14.16	ZK6.8	0.192	-2.38	4.38e-32	Down	ZK6.8
10.55	9.47	9.81	2.17	1.6	3.11	T19C4.1	0.194	-2.37	1.9e-28	Down	T19C4.1
3.37	3.54	3.29	0.77	0.78	0.75	F13G3.1	0.194	-2.37	2.94e-33	Down	ztf-2
7.21	8.7	9.25	2.19	2.3	1.25	Y116F11B.3	0.195	-2.36	3.68e-18	Down	pcp-4
13.69	10.63	11.89	2.65	2.73	2.92	ZK792.4	0.195	-2.36	1.15e-39	Down	ZK792.4
59.56	53.01	59.06	11.81	14.86	12.41	T26C5.4	0.196	-2.35	5.49e-39	Down	T26C5.4
41.01	51.19	58.16	10.66	11.75	12.2	F20D12.5	0.197	-2.35	4.72e-23	Down	exc-9
48.54	37.46	40.39	10.29	6.76	12.32	F44A6.5	0.197	-2.34	4.62e-27	Down	F44A6.5
26.38	19.2	19.52	5.1	3.65	6.37	F45E1.1	0.197	-2.34	4.43e-26	Down	F45E1.1
32.42	24.14	25.35	6.73	6.07	5.93	Y57G11C.14	0.197	-2.34	1.64e-34	Down	Y57G11C.14
13.45	12.28	14.18	3.3	2.98	3.03	F46C8.5	0.199	-2.33	4.9e-41	Down	ceh-14
10.14	12.29	10.44	2.53	3.09	1.94	F01D5.8	0.199	-2.33	4.24e-23	Down	F01D5.8
40.06	37.58	35.02	9.93	8.18	8.08	F19H8.2	0.199	-2.33	2.38e-43	Down	F19H8.2
120.54	109.66	113.61	24.68	29.38	25.75	ZK673.7	0.199	-2.33	3.33e-56	Down	tnc-2
12.89	14.14	14.8	3.76	3.22	2.74	C26F1.5	0.2	-2.32	3.8e-28	Down	grl-10
25.06	25.43	27.57	5.29	6.09	6.22	C06E7.4	0.201	-2.32	2.08e-44	Down	C06E7.4
3.28	5.24	5.02	0.66	1.12	1.48	C09F9.2	0.201	-2.31	1.42e-11	Down	C09F9.2
10.44	11.48	11.45	2.49	3.3	2.03	C49G7.4	0.201	-2.32	1.86e-25	Down	phat-3
55.3	71.92	76.83	15.27	20.02	13	C18B2.3	0.202	-2.31	3.71e-20	Down	C18B2.3
48.91	41.59	49.81	13.09	10.07	9.84	B0218.8	0.202	-2.31	5.51e-37	Down	clec-52
26.6	15.01	15.31	4.59	3.44	5.32	Y82E9BR.23	0.202	-2.31	2.93e-16	Down	pals-19
53.39	37.24	32.48	11.03	7.69	10.2	T20D4.11	0.202	-2.31	7.61e-23	Down	T20D4.11
16.54	19.36	18.49	5.28	4.01	3.7	F09F7.5	0.203	-2.3	1.4e-28	Down	F09F7.5
23.52	16.92	16.46	4.27	3.66	5.65	F37B12.1	0.203	-2.3	6.62e-26	Down	F37B12.1
85.74	60	68.07	17.03	11.79	21.85	F38B2.6	0.203	-2.3	2.92e-23	Down	F38B2.6
172.35	124.05	114.35	32.58	26.56	36.73	D1025.6	0.203	-2.3	1.11e-28	Down	nspc-16
43.9	78.5	69.18	11.65	18.19	15.97	C14B9.1	0.204	-2.29	1.23e-12	Down	hsp-12.2
18.91	18.49	19.17	4.84	4.16	4.65	K08E5.3	0.205	-2.28	6.61e-79	Down	mua-3
28.68	32.79	34.31	6.11	8.27	8.89	C15H9.1	0.205	-2.29	3.47e-33	Down	nnt-1
16.13	13.81	14.42	3.17	3.14	4.49	T22C8.6	0.205	-2.28	1.25e-35	Down	T22C8.6
33.19	31.16	31.47	7.38	7	8.87	F22A3.5	0.206	-2.28	1.68e-46	Down	ceh-60
38.03	38.71	39.22	8.36	9.56	10.15	C30G7.1	0.206	-2.28	2.05e-40	Down	hil-1
20.23	14.65	13.5	4.4	3.08	4.18	Y45F3A.1	0.206	-2.28	7.52e-25	Down	Y45F3A.1
15.48	14.04	16.09	2.83	3.46	4.92	Y5H2B.5	0.207	-2.27	5.04e-27	Down	cyp-32B1
23.2	27.06	26.44	4.89	6.22	7.82	F53F8.4	0.208	-2.26	3.2e-25	Down	F53F8.4
8.52	7.48	8.48	1.79	1.62	2.65	F45H7.6	0.208	-2.27	1.64e-31	Down	hecw-1
36.09	26.57	29.17	8.12	6.73	7.54	B0336.11	0.208	-2.26	1.11e-41	Down	hpo-28
12.28	10.71	11.14	2.4	2.95	3.01	Y37F4.7	0.208	-2.26	3.43e-32	Down	Y37F4.7
189.85	122.81	126.41	32.83	28.55	43.91	ZC395.5	0.208	-2.27	2.95e-23	Down	ZC395.5
10.98	13.45	11.74	3.74	3.24	1.81	F42G9.9	0.209	-2.26	2.45e-16	Down	ptl-1
17.63	13.16	12.63	3.84	3.19	4.3	Y116A8C.33	0.209	-2.26	1.36e-29	Down	Y116A8C.33
22.86	20.67	19.52	5.18	5.09	5.28	T19C3.1	0.21	-2.25	2.07e-44	Down	best-17
41.41	50.98	58.06	11.82	14.58	10.55	T22H6.5	0.211	-2.25	5.2e-20	Down	abf-5
23.1	28.07	26.39	6.46	7.34	5.34	W04C9.1	0.211	-2.24	2.63e-27	Down	haf-4
9.91	10.1	11.55	2.31	1.56	4.1	C44H4.2	0.211	-2.24	1.22e-12	Down	let-4
7.84	7.65	7.12	1.74	1.58	2.36	F09G8.4	0.211	-2.24	1.31e-34	Down	ncr-2
5.1	5.1	5.03	1.02	1.11	1.7	R10E8.6	0.211	-2.24	8.74e-28	Down	R10E8.6
28.66	42.51	40.89	10.37	10.13	6.95	Y87G2A.19	0.211	-2.25	7.75e-16	Down	Y87G2A.19
15.8	16.62	15.8	3.62	3.86	4.61	Y18D10A.25	0.212	-2.24	6.4e-34	Down	fkb-8
35.7	40.5	53.8	10.63	11.57	10.08	M79.4	0.212	-2.24	9.3e-20	Down	flp-19
39.96	50.03	52.67	12.43	10.05	13.1	F33A8.2	0.213	-2.23	1.45e-22	Down	nlp-18
68.85	99.2	84.53	20.99	25.33	16.88	C05E11.8	0.214	-2.22	1.14e-17	Down	flp-12
9.88	6.64	9.73	1.41	2.72	1.58	Y77E11A.12	0.214	-2.22	2.5e-22	Down	Y77E11A.12
12.55	12.36	11.99	3.12	2.57	3.71	F25H8.6	0.215	-2.22	9.59e-37	Down	bed-3
27.05	21.93	22.87	3.95	5.42	9.02	C07A4.3	0.215	-2.21	3.28e-17	Down	C07A4.3
36.93	28.93	30.29	6.64	6.87	10.94	F08H9.5	0.215	-2.22	3.86e-25	Down	clec-227
37.09	52.72	50.63	10.42	16.55	8.38	F41B4.2	0.216	-2.21	2.22e-12	Down	F41B4.2
48.93	53.97	58.39	13.33	18.28	9.02	F42C5.7	0.216	-2.21	2.18e-15	Down	grl-4
59.33	37.61	43.18	10.34	11.63	13.34	R11G11.7	0.217	-2.2	4.96e-23	Down	srlf-35
37.55	28.33	32.95	9.02	6.31	9.99	F22D6.1	0.218	-2.2	1.86e-29	Down	kin-14
28.24	34.84	32.7	7.82	7.87	9.97	ZC416.6	0.218	-2.2	2.14e-31	Down	ltah-1.2
11.35	9.07	9.76	2.64	2.6	2.43	ZK265.7	0.218	-2.2	8.81e-31	Down	ZK265.7
54.53	60.05	60.12	14.64	12.76	17.68	F13H6.1	0.219	-2.19	4.88e-46	Down	bcl-11
32.27	28.23	26.49	6.22	7.12	9.13	T05A6.1	0.219	-2.19	2.23e-31	Down	cki-1
408.77	324.12	332.05	89.14	82.56	102.03	M04G12.2	0.219	-2.19	2.3e-66	Down	cpz-2
78.68	98.95	94.01	19.93	28.38	20.94	C03G5.7	0.219	-2.19	2.34e-21	Down	flp-5
89.24	110.49	117.77	27.93	32.44	22.06	F38B2.1	0.219	-2.19	1.27e-24	Down	ifa-1
9.82	8.35	7.34	2.02	1.91	2.67	Y54E5A.2	0.219	-2.19	1.35e-27	Down	Y54E5A.2
15.86	20.19	22.05	4.44	5.88	4.64	W02G9.2	0.22	-2.19	5.79e-22	Down	kel-8
15.71	14.12	16.9	4.11	3.05	4.98	ZC247.3	0.22	-2.19	8.5e-28	Down	lin-11
55.93	43.03	38.66	9.79	9.3	11.97	T27A1.5	0.22	-2.19	7.75e-34	Down	slc-36.2
22.07	25.34	26.37	6.68	6.42	6.13	B0019.1	0.221	-2.18	1.22e-36	Down	amx-2
20.67	15.62	13.09	5.6	2.74	4.45	C04E12.4	0.221	-2.18	1.12e-14	Down	C04E12.4
19.14	17.81	16.49	4.78	4.24	5.09	F39C12.3	0.221	-2.17	1.73e-41	Down	tsp-14
18.74	12.68	13.04	3.98	2.73	4.92	T21B10.6	0.222	-2.17	2.42e-19	Down	cutl-15
63.85	71.44	85.29	16.79	17.31	23.9	C34E7.4	0.222	-2.17	1.18e-25	Down	gmap-1
127.87	155.59	137.81	37.37	38.39	34.15	R03E9.1	0.222	-2.17	1.09e-42	Down	mdl-1
32.36	46.75	49.38	8.58	15.67	9.29	F42G9.2	0.223	-2.16	2.35e-11	Down	cyn-6
13.2	9.59	10.43	3.58	2.81	2.29	C26D10.5	0.223	-2.17	3.32e-23	Down	eff-1
6.47	6.99	7.11	1.67	1.85	1.86	W05B5.3	0.223	-2.17	7.36e-31	Down	nhr-85
22.45	15.16	18.46	4.86	3.78	6.09	R07E3.4	0.223	-2.16	3.82e-23	Down	R07E3.4
356.13	409.39	414.21	84.11	123.58	100.65	F49E11.10	0.223	-2.16	1.09e-29	Down	scl-2
16.74	20.42	19.66	5.25	5.25	4.42	T27A10.6	0.223	-2.16	1.53e-30	Down	T27A10.6
35.7	27.82	34.58	9.22	6.5	10.13	F53F10.1	0.224	-2.16	6.76e-27	Down	F53F10.1
24.3	17.09	15.29	5.35	3.45	6.2	C14B9.3	0.225	-2.15	3.01e-17	Down	C14B9.3
159.54	124.98	136.71	32.89	39.78	36.24	C33A12.4	0.225	-2.15	1.14e-35	Down	C33A12.4
47.7	54.89	56.39	13.88	14.22	14.1	F42A8.1	0.225	-2.15	7.29e-38	Down	F42A8.1
89.42	105.56	101.61	22.55	24.95	31.74	C01G6.1	0.226	-2.15	1.01e-33	Down	aqp-2
43.16	31.25	34.72	9.28	9.38	10.2	F35B12.4	0.226	-2.14	2.27e-32	Down	piit-1
23.7	22	21.54	6.28	5.25	6.38	T14B1.1	0.226	-2.15	1.52e-49	Down	T14B1.1
106.54	73.22	92.77	23.75	26.89	18.98	W03F8.6	0.226	-2.14	6.98e-25	Down	W03F8.6
6.75	5.34	5.62	1.6	1.31	1.86	K09F6.15	0.228	-2.13	5.79e-32	Down	K09F6.15
194.07	156.3	150.31	47.52	44.53	37.27	T03F1.11	0.228	-2.13	4.25e-33	Down	T03F1.11
230.88	305.85	316.97	65.38	92.74	71.94	F54C9.1	0.229	-2.13	3.29e-22	Down	iff-2
44.43	32.28	36.96	10.93	9.2	11.64	K07A12.5	0.229	-2.12	5.23e-33	Down	K07A12.5
13.57	15.8	16.1	4.17	5.44	3.38	W03C9.4	0.229	-2.13	1.03e-25	Down	lin-29
258.55	263.48	283.57	69.63	75.38	71.61	W03F8.1	0.229	-2.12	1.55e-58	Down	tni-4
6.42	5.92	6.17	2.01	1.41	1.7	F53B6.2	0.23	-2.12	1.51e-28	Down	madd-4
5.67	5.22	4.99	1.87	1.16	1.2	F26G1.6	0.23	-2.12	1.08e-23	Down	nep-12
17.36	14.98	14.89	3.84	3.38	5.69	F11C1.3	0.23	-2.12	1.16e-25	Down	scav-4
25.67	18.19	21.12	5.4	5.25	7	C36H8.2	0.231	-2.12	2.09e-28	Down	inx-6
1264.23	1124.17	1221.04	302.92	324.41	343.75	H36L18.2	0.231	-2.11	2.1e-74	Down	lep-5
13.46	13.56	15.69	3.25	4.19	4.2	T27F6.8	0.231	-2.11	1.19e-24	Down	T27F6.8
38.49	26.09	26.35	7.84	8.31	8.43	C55A6.3	0.232	-2.11	9.85e-25	Down	C55A6.3
36.32	25.53	25.03	7.85	5.91	8.14	T05E11.2	0.232	-2.11	2.02e-22	Down	clc-9
45.2	31.69	33.98	10.05	9.93	10.13	F16F9.4	0.232	-2.11	1.24e-34	Down	F16F9.4
17.04	16.99	16.25	4.73	4.58	4.65	F43B10.1	0.232	-2.11	6.19e-41	Down	F43B10.1
35.2	46.34	43.93	8.51	9.52	16.77	C44H4.3	0.232	-2.11	2.79e-14	Down	sym-1
18.28	20.21	21.34	2.38	4.6	8.23	Y51H4A.25	0.232	-2.11	1.22e-19	Down	Y51H4A.25
252.38	196.28	190.72	56.59	48.35	70.11	F09A5.9	0.234	-2.09	4.62e-36	Down	ttr-34
7959.36	5096.79	5023.7	1256.75	1137.83	2509.77	F09E10.11	0.234	-2.1	6.48e-11	Down	tts-1
299.14	484.17	456.63	100.22	154.77	89.27	F35C5.6	0.235	-2.09	5.04e-12	Down	clec-63
15.4	15.04	16.33	3.4	4.95	4.6	W06D12.3	0.235	-2.09	1.18e-25	Down	fat-5
17.32	24.39	25.26	6.3	7.16	4.76	Y45G5AM.1	0.235	-2.09	4.82e-15	Down	nhr-114
19.12	13.15	13.61	4.78	3.26	4.57	T03F7.1	0.235	-2.09	1.01e-22	Down	snf-11
15.12	13.23	13.73	3.65	3.4	4.71	D1014.1	0.236	-2.08	2.23e-33	Down	sul-2
15.83	14.29	15.31	3.88	4.52	4.3	T05A8.4	0.237	-2.08	1.76e-44	Down	nep-2
14.58	12.65	13.35	3.85	4.09	3.2	VM106R.1	0.237	-2.08	9.44e-29	Down	VM106R.1
79.52	65	60.49	17.43	16.53	22.4	C04E6.13	0.238	-2.07	5.49e-27	Down	C04E6.13
114.84	147.33	157.37	34.4	49.85	33.04	F58G1.4	0.238	-2.07	1.04e-17	Down	dct-18
26.76	30.66	29.49	9.25	7.89	7.23	T17H7.7	0.238	-2.07	1.01e-36	Down	T17H7.7
36.68	30.38	29.82	8.93	6.2	12.2	F55B11.1	0.238	-2.07	2.06e-20	Down	xdh-1
99.01	65.22	70.73	24.98	16.08	23.58	ZC412.10	0.238	-2.07	4.63e-20	Down	ZC412.10
195.43	193.93	183.01	53.46	48.16	58.86	C36H8.3	0.239	-2.06	2.16e-55	Down	flp-9
17.05	22.94	22.52	5.73	7.17	4.64	K08E3.10	0.239	-2.07	2.1e-16	Down	mlc-7
100.5	89.68	94.18	26.7	23.78	28.7	Y73B6BL.35	0.239	-2.06	9.2e-40	Down	nlp-71
223.51	176.24	190.52	66.13	47.14	52.09	C06G8.1	0.239	-2.06	1.7e-39	Down	swt-3
148.11	100.08	86.83	33.87	23.89	34.62	ZK622.4	0.239	-2.07	3.87e-18	Down	ZK622.4
62.26	57.19	60.44	14.65	15.73	20.33	C25H3.5	0.24	-2.06	1.18e-31	Down	flp-27
36.43	37.21	35.24	10.38	8.9	11.7	F42C5.10	0.24	-2.06	4.28e-52	Down	ifo-1
12.16	9.34	7.17	1.97	2.77	3.38	F09A5.1	0.24	-2.06	1.1e-14	Down	spin-3
112.67	116.91	128.62	30.3	35.66	32.6	T23F2.3	0.24	-2.06	8.51e-27	Down	T23F2.3
27.02	25.87	25.89	7.94	7.63	6.68	ZC64.3	0.241	-2.05	6.06e-44	Down	ceh-18
27.17	34.96	34.54	9.94	8.5	8.86	F33D4.3	0.241	-2.05	2.91e-21	Down	flp-13
39.68	37.54	40.3	11.63	10.5	11.02	C11E4.2	0.241	-2.05	4.44e-36	Down	gpx-3
13.89	11.83	11.65	3.82	2.68	4.06	R186.6	0.241	-2.05	9.13e-29	Down	mpst-7
24.58	15.68	16.42	6.04	4.26	5.63	B0365.9	0.242	-2.05	4.52e-18	Down	B0365.9
12.82	12.32	13.75	3.69	2.93	3.93	F14D12.4	0.242	-2.04	2.12e-27	Down	mec-2
128.99	107.27	110.72	28.11	33.72	36.17	T27E4.7	0.242	-2.05	1.22e-39	Down	T27E4.7
3.78	7.13	7.4	2.33	1.94	0.95	Y8A9A.2	0.242	-2.05	1.03e-06	Down	Y8A9A.2
19.37	15.66	16.39	4.77	4.02	5.92	ZC247.2	0.242	-2.05	2.6e-31	Down	ZC247.2
29.19	24.25	21.69	7.12	6.24	8.07	C08E8.4	0.243	-2.04	6.29e-27	Down	C08E8.4
13.5	11.36	12.18	3.64	3.28	3.66	C17C3.15	0.243	-2.04	1.74e-34	Down	C17C3.15
37.64	36.32	36.59	9.85	9.74	12.2	F14B8.6	0.243	-2.04	3.39e-42	Down	F14B8.6
36.69	23.88	28.32	8.4	7.24	9.77	C43F9.8	0.244	-2.03	6.03e-23	Down	efn-2
12.32	9.48	10.51	3.26	2.44	3.56	ZC416.1	0.244	-2.04	1.18e-26	Down	madf-9
37.82	38.5	41.01	9.77	11.1	12.94	T27C4.1	0.244	-2.04	7.14e-33	Down	nrsn-1
9.08	7.4	7.44	2.29	2.12	2.48	F20D6.8	0.245	-2.03	3.86e-27	Down	F20D6.8
19.44	25.35	28.98	6.99	6.52	6.39	T21C12.1	0.245	-2.03	8.38e-25	Down	unc-49
10.03	8.27	9.78	2.61	2.03	3.52	Y82E9BR.5	0.245	-2.03	1.35e-22	Down	Y82E9BR.5
174.05	96.46	92.31	34.51	28.37	40.34	R90.2	0.246	-2.02	1.71e-14	Down	ttr-27
58.14	48.65	46.29	15.08	12.33	16.71	Y54G2A.32	0.246	-2.02	2.5e-31	Down	Y54G2A.32
15.31	13.9	13.24	4.17	4.33	3.76	C06E1.3	0.247	-2.02	2.93e-34	Down	doxa-1
29.32	22.15	20.01	5.45	5.59	9.53	C47A4.2	0.247	-2.02	9.21e-17	Down	ent-4
202.33	149.33	149.14	56.47	40.16	45.82	F07G6.10	0.247	-2.02	7.45e-27	Down	F07G6.10
5.52	6.21	5.84	1.4	1.55	2.23	F39H12.4	0.247	-2.02	8e-22	Down	igcm-1
21.28	17.25	18	5.62	4.85	7.6	Y42A5A.2	0.247	-2.02	9.2e-25	Down	lact-8
35.47	25.66	24.72	7.44	6	11.73	R09D1.10	0.248	-2.01	5.24e-15	Down	chil-22
8.94	8.63	7.96	2.58	2.29	2.34	K06A9.1	0.248	-2.01	1.37e-31	Down	K06A9.1
103.44	85.41	97.44	29.96	24.21	28.55	C37C3.13	0.248	-2.01	6.22e-40	Down	ttr-33
13.12	12.95	13.54	3.92	4.39	3.19	Y47H9C.2	0.249	-2	7.04e-27	Down	dhhc-2
28.22	21.07	19.31	6.86	7.04	5.93	H06A10.1	0.249	-2.01	8.15e-24	Down	H06A10.1
47.89	26.48	30.9	8.57	8.55	13.52	F59H5.6	0.249	-2.01	2.36e-13	Down	linc-8
21.48	34.66	35.89	9.59	11.28	6.15	Y51H7C.1	0.249	-2	8.32e-10	Down	Y51H7C.1
17.3	16.55	15.88	4.51	4.53	5.69	B0286.5	0.25	-2	2.77e-32	Down	fkh-6
45.91	31.36	32.3	10.03	9.24	12.92	F30F8.2	0.25	-2	1.74e-25	Down	glna-3
18.12	17.68	18.57	99.3	75.32	80.89	F10D2.9	4	2	1.54e-34	Up	fat-7
12.87	10.93	8.99	50.69	45.5	58.62	F45B8.1	4.016	2.01	5.13e-30	Up	rgs-11
28.13	28.13	29.97	132.53	138.06	135.55	Y47D7A.1	4.038	2.01	3.1e-41	Up	skr-7
10.32	7.6	7.23	42.62	36.45	40.43	T04D3.1	4.051	2.02	5.88e-33	Up	T04D3.1
11.7	11.99	9.92	53.92	46.09	60.52	T01G5.7	4.054	2.02	1.02e-31	Up	T01G5.7
98.99	53.54	69.17	389.03	327.51	321.04	Y94H6A.10	4.057	2.02	8.86e-22	Up	Y94H6A.10
11.18	11.14	12.67	60.26	52.07	60.39	T10C6.10	4.116	2.04	3.72e-36	Up	T10C6.10
2.86	3.43	4.68	19.22	18.61	15.31	F09C8.1	4.129	2.05	6.44e-17	Up	F09C8.1
58.65	74.85	79.63	314.78	335.22	457.66	T13F2.8	4.137	2.05	1.43e-27	Up	cav-1
14.16	11.3	9.14	61.69	62.17	43.57	C07G3.2	4.162	2.06	2.99e-18	Up	irg-1
3.73	4.37	3.41	15.17	15.7	26.16	Y46B2A.1	4.167	2.06	4.51e-15	Up	fbxc-51
4.12	4.35	5.5	23.84	16.02	29.65	Y49F6C.3	4.2	2.07	1.11e-14	Up	bath-9
3.66	2.17	2.78	17.87	14.16	10.15	T16G1.5	4.2	2.07	2.84e-13	Up	T16G1.5
37.33	35.41	34.71	182.87	178	166.86	F53F8.3	4.202	2.07	2.05e-54	Up	F53F8.3
12.61	13.55	13.34	65.16	64.6	66.35	F26G5.1	4.214	2.08	1.88e-54	Up	F26G5.1
10.88	7.93	8.91	46.29	37.37	54.66	B0416.4	4.252	2.09	1.01e-25	Up	B0416.4
1.37	1.95	1.7	8.67	8.02	8.62	C35E7.11	4.258	2.09	3.26e-26	Up	C35E7.11
8.97	7.04	7.84	43.58	33.21	42.14	F02H6.73	4.265	2.09	1.3e-27	Up	F02H6.73
4.08	2.77	2.16	18.04	12.76	14.7	C04F5.7	4.305	2.11	2.48e-17	Up	ugt-63
3.1	2.13	1.54	12.25	9.66	12.6	Y38C9B.1	4.328	2.11	2.86e-18	Up	cyp-29A3
10.41	8.09	8.16	47.91	43.78	43.65	C32B5.10	4.331	2.11	1.78e-41	Up	fbxc-32
39.18	33.59	37.9	183.97	165.76	160.89	C17C3.1	4.332	2.12	4.78e-55	Up	C17C3.1
4.39	2.29	2.26	13.26	11.62	20.79	Y67A10A.4	4.348	2.12	2.77e-11	Up	fbxa-83
8.43	13.67	11.53	50.2	58.42	58.85	C25B8.4	4.375	2.13	1.79e-20	Up	clec-266
119.14	84.28	83.77	500.69	385.95	594.73	ZC308.4	4.4	2.14	9.87e-31	Up	ZC308.4
31.58	24.19	24.15	143.56	111.05	159.59	F40G12.11	4.41	2.14	1.03e-38	Up	F40G12.11
2.88	1.6	1.49	10.58	10.92	9.62	H23L24.5	4.448	2.15	1.19e-18	Up	parg-2
4.25	4.43	3.58	22.73	18.08	23.7	F17A2.13	4.453	2.15	4.36e-30	Up	F17A2.13
4.37	3.46	4.2	22.72	23.36	16.63	C25D7.5	4.459	2.16	2.64e-22	Up	C25D7.5
34.39	44.13	36.23	223.49	209.08	181.45	F54D5.12	4.538	2.18	7.62e-36	Up	dhgd-1
2.73	2.76	1.56	14.55	11.29	11.43	T19H12.1	4.552	2.19	2.03e-19	Up	ugt-9
11.25	14.95	15.82	69.52	76.14	81.86	C04F6.3	4.572	2.19	7.75e-32	Up	cht-1
63.78	63.99	68.82	355.01	344.9	368.68	C01G6.3	4.617	2.21	3.13e-78	Up	C01G6.3
4.3	3.41	3.34	20.73	19.86	19.76	K09E3.7	4.647	2.22	9.23e-47	Up	K09E3.7
12.81	8.15	10.66	56.35	57.24	58.1	R05G9.3	4.648	2.22	1.37e-35	Up	R05G9.3
15.77	12.98	10.73	80.42	79.63	58.06	Y39G10AR.6	4.727	2.24	1.03e-27	Up	ugt-31
17.1	11.49	13.74	79.27	63.68	92.23	ZK177.1	4.731	2.24	2.7e-33	Up	ZK177.1
17.74	16.4	15.3	85.94	78.95	111.62	F08G12.10	4.742	2.25	1.88e-44	Up	inx-2
5.01	2.87	2.5	20.64	17.05	20.43	C47F8.1	4.773	2.26	1.25e-20	Up	C47F8.1
10.21	9.76	13.79	64.76	65.55	60	T20F5.6	4.788	2.26	4.01e-37	Up	T20F5.6
4.42	4.6	6.96	30.94	31.18	28.16	W09G12.1	4.814	2.27	2.97e-23	Up	dsl-2
4.69	4.28	3.34	23	17.58	30.32	Y56A3A.14	4.869	2.28	1.99e-20	Up	sdz-33
30.9	22.88	20.18	157.68	122.52	144.07	C08F11.8	4.893	2.29	2.7e-41	Up	ugt-22
169.51	90.7	94.94	737.32	504.48	881.29	C55B7.4	4.934	2.3	2.85e-18	Up	acdh-1
4.86	3.58	3.83	23.47	19.67	28.58	B0212.3	4.957	2.31	2.74e-34	Up	B0212.3
14.18	14.61	13.01	80.54	75.99	87.53	F17A9.6	4.961	2.31	1.79e-58	Up	ceh-49
18.75	22.89	23.86	125.9	131.33	123.69	Y47D7A.8	4.992	2.32	3.94e-36	Up	skr-14
5.52	5.03	3.67	27.69	26.96	29.67	C29F7.4	4.997	2.32	5.46e-38	Up	fkh-3
9.48	4.03	5.91	39.04	37.9	35.9	E02C12.8	5.014	2.33	1.25e-18	Up	E02C12.8
7.94	7.74	7.9	46.43	40.65	53.38	F45C12.7	5.053	2.34	1.08e-44	Up	btb-6
2.57	3.63	3.15	17.89	19.05	19	Y55B1BR.3	5.057	2.34	2.25e-32	Up	cec-8
3.61	4.64	4	25.61	24.86	22.8	T25E12.6	5.086	2.35	2.36e-34	Up	T25E12.6
17.1	13.84	11.21	88.85	66.81	98.89	Y11D7A.13	5.133	2.36	2.2e-33	Up	flh-3
11.33	8.47	8.27	61.46	55.98	54.27	C05A9.1	5.152	2.37	1.65e-60	Up	pgp-5
8.61	7.19	5.89	39.46	33.13	52.74	T02G6.5	5.184	2.37	5.27e-24	Up	T02G6.5
10.18	7.91	6.23	54.06	44.07	50.14	C10H11.4	5.194	2.38	5.04e-36	Up	ugt-28
5.11	3.34	3.85	24.52	18.38	32.43	T11B7.1	5.198	2.38	2.38e-21	Up	T11B7.1
2.62	2.48	2.2	15.24	13.06	17.4	F23D12.2	5.291	2.4	5.72e-49	Up	F23D12.2
13.67	11.78	11.06	80.4	66.44	80.18	Y105C5B.13	5.323	2.41	2.08e-44	Up	skr-10
9.09	6.66	5.01	44.14	39.9	44.4	C29F7.10	5.369	2.42	5.09e-33	Up	C29F7.10
1.73	3.18	2.77	16.38	15.86	16.7	Y66A7A.8	5.393	2.43	1.57e-22	Up	tbx-33
5.11	4.95	5.14	32.6	28.12	36.2	R09A8.2	5.396	2.43	6.32e-61	Up	R09A8.2
2.23	1.83	1.67	12.12	10.23	14.34	F42G2.6	5.409	2.44	4.59e-36	Up	ceh-86
12.69	8.68	6.77	50.03	39.75	66.46	F26D10.12	5.416	2.44	1.26e-23	Up	clec-196
4.4	2.22	2.87	19.74	18.39	22.5	F49B2.2	5.437	2.44	3.87e-27	Up	fbxb-67
706.13	994.24	799.8	5727.73	6217.11	4337.57	C04F6.1	5.511	2.46	3.54e-24	Up	vit-5
2.61	3.6	3.64	17.12	16.99	30.6	Y82E9BR.17	5.514	2.46	4.1e-16	Up	Y82E9BR.17
14.6	11.42	11.8	81.46	61.79	105.6	C17E4.20	5.579	2.48	5.39e-34	Up	C17E4.20
14.12	10.08	8.5	75.22	56.61	82.76	F14H3.3	5.595	2.48	1.64e-29	Up	F14H3.3
89.92	57.44	57.9	423.62	324.09	605.32	H29C22.1	5.674	2.5	7.7e-23	Up	H29C22.1
0.61	0.86	0.69	4.83	4.43	5.39	ZK430.5	5.731	2.52	1.42e-35	Up	ZK430.5
22	18	17.01	129.08	104.18	151.83	ZK637.11	5.744	2.52	1.6e-48	Up	cdc-25.3
13.86	8.88	11.55	80.44	70.73	80.98	F02H6.2	5.775	2.53	5.47e-54	Up	F02H6.2
2.71	2.91	2.96	18.63	18.21	22.04	T24C4.2	5.804	2.54	4.35e-49	Up	T24C4.2
1.84	2.26	3.07	17.01	16.59	15.37	F45C12.6	5.824	2.54	2.33e-29	Up	btb-8
7.87	5.97	7.1	45.46	41.15	59.15	C32F10.6	5.897	2.56	1.5e-54	Up	nhr-2
16.07	10.02	8.43	73.64	59.84	105.84	K04G2.10	5.935	2.57	1.22e-18	Up	K04G2.10
5.77	4.87	4.7	35.74	38.15	33.01	C50E3.13	5.942	2.57	9.34e-51	Up	C50E3.13
5.45	3.84	5.04	31.62	24.73	44.97	C39B5.2	5.987	2.58	1.32e-23	Up	C39B5.2
6.72	7.7	6.35	47.06	39.19	61.13	R52.1	5.995	2.58	9.08e-34	Up	sdz-28
6.94	3.09	6.39	40.85	26.36	51.49	K02B12.2	6.165	2.62	3.46e-14	Up	K02B12.2
35.33	27.35	19.04	197.47	168.34	218.71	E02H9.7	6.2	2.63	6.31e-33	Up	E02H9.7
4.65	4.85	4.93	34.26	37.94	33.18	Y71A12B.11	6.228	2.64	5.96e-47	Up	Y71A12B.11
2.05	1.34	1.75	12.97	10.27	14.64	K06G5.2	6.246	2.64	1.38e-34	Up	cyp-13B2
16.19	10.61	12.37	96.84	82.74	108.31	F02H6.3	6.263	2.65	4.38e-52	Up	F02H6.3
9.1	12.16	8.5	69.57	71.05	77.94	C52D10.9	6.267	2.65	4.14e-41	Up	skr-8
5.4	6.01	5.36	40.27	34.41	50.13	ZK1053.4	6.283	2.65	1.31e-47	Up	ZK1053.4
3.95	4.39	2.7	22.52	17.93	42.73	C08F1.10	6.335	2.66	6.02e-13	Up	C08F1.10
2.87	3.69	3.53	24.88	23.4	27.67	F17A2.5	6.384	2.67	5.08e-45	Up	ceh-40
12.93	8.81	7.99	88.32	76.64	57.91	F14F9.4	6.425	2.68	3.24e-31	Up	F14F9.4
7.06	6.04	6.08	45.82	38.54	60.88	F56D5.5	6.428	2.68	5.08e-34	Up	F56D5.5
2.85	1.41	2.58	16.48	16.17	20.34	K05F6.4	6.593	2.72	1.26e-30	Up	K05F6.4
5.56	5.54	5.55	39.95	36.31	54.97	F28D1.2	6.673	2.74	1.21e-38	Up	atz-1
7.07	9.05	6.11	55.07	55.26	63.66	C52D10.7	6.673	2.74	8.67e-43	Up	skr-9
2.83	3.7	3.14	24.5	26.92	26.12	Y51B9A.4	6.806	2.77	4.27e-47	Up	arrd-2
4.55	3.1	4.4	31.29	33.15	31.92	C50E3.12	6.822	2.77	3e-51	Up	C50E3.12
2.84	1.61	1.89	16.22	13.64	21.29	F08F1.5	6.839	2.77	2.68e-28	Up	ced-8
3.45	2.81	1.97	19.68	17.3	29.82	Y106G6D.1	6.854	2.78	3.59e-23	Up	Y106G6D.1
7.27	7.39	6.68	52.74	47.57	71.79	C52D10.6	6.874	2.78	2.3e-34	Up	skr-12
2.3	1.78	1.71	15.89	14.8	17.33	ZC53.1	7.021	2.81	9.65e-57	Up	ZC53.1
2.8	3.01	2.52	21.48	20.01	27.87	F28C6.1	7.037	2.82	8.56e-46	Up	aptf-4
5.28	5.2	4.73	37.34	46.35	42.04	W03G1.7	7.127	2.83	6.18e-59	Up	asm-3
12.35	8.79	7.72	90.73	79.59	70.92	Y58A7A.3	7.144	2.84	6.88e-50	Up	Y58A7A.3
16.93	16.02	13.35	138.89	111.33	140.69	F14H3.4	7.183	2.84	5.74e-69	Up	F14H3.4
1.41	2.99	3.57	22.23	21.59	23.87	M01D1.3	7.188	2.85	4.78e-21	Up	btb-11
0.82	0.88	0.75	7.01	5.92	8.04	C28G1.4	7.207	2.85	4.82e-46	Up	sprp-4
4.64	4.41	4.22	35.69	32.29	47.32	EEED8.12	7.371	2.88	1.81e-39	Up	EEED8.12
9.59	9.28	6.32	72.99	62.29	82.63	C52D10.8	7.393	2.89	7.71e-44	Up	skr-13
3.83	3.89	4.66	35.33	30.9	43.15	EEED8.4	7.511	2.91	1.2e-41	Up	EEED8.4
3.91	4.53	3.29	32.32	28.51	43.53	C08F1.6	7.523	2.91	2.94e-35	Up	C08F1.6
3.11	2	2.64	21.55	20.09	27.64	F14B6.3	7.57	2.92	1.51e-42	Up	F14B6.3
12.97	9.58	9.13	91.78	75.45	115.89	B0281.5	7.582	2.92	6.36e-44	Up	B0281.5
2.87	3.37	2.58	24.38	26.04	28.66	C18H7.11	7.589	2.92	1.06e-54	Up	C18H7.11
5.24	7.82	3.37	50.02	38.71	53.73	T04B8.3	7.755	2.96	1.25e-36	Up	arrd-1
1.75	1.98	2.16	15.88	15.27	23.23	W04A8.5	7.783	2.96	1.58e-33	Up	W04A8.5
7.14	6.41	6.42	62.04	49.39	72.15	C35A5.3	7.788	2.96	7.32e-63	Up	C35A5.3
4.54	2.45	3.05	27.36	24.36	40.99	Y106G6D.2	7.836	2.97	1.45e-25	Up	Y106G6D.2
7.56	4.57	3.73	54.36	42.17	50.75	K09D9.1	7.934	2.99	6.87e-33	Up	K09D9.1
4.68	4.23	4.2	37.27	30.59	57.68	EEED8.15	8.086	3.02	2.35e-31	Up	EEED8.15
1.72	1.07	2.01	15.92	13.01	16.83	K09E3.5	8.099	3.02	8.52e-39	Up	lido-5
2.41	2.99	2.96	25.55	24.67	29.75	T05D4.2	8.1	3.02	9.44e-55	Up	T05D4.2
1.88	1.41	2.03	14.96	13.93	24.24	R08C7.13	8.423	3.07	6.72e-27	Up	fbxb-75
6.86	4.22	4.6	47.57	42.91	66.78	T05E7.5	8.529	3.09	3.26e-37	Up	vet-1
2.41	1.24	1.67	18.74	16.44	18.45	K01G12.3	8.582	3.1	3.94e-47	Up	K01G12.3
2.36	2.05	1.63	18.95	17.22	25.71	K03A11.1	8.653	3.11	3.94e-46	Up	K03A11.1
1.76	1.56	1.37	16.57	17.11	14.23	Y44A6C.2	8.695	3.12	1.87e-49	Up	Y44A6C.2
3.39	4.37	4.53	41.84	39.64	48.77	M01E5.6	8.95	3.16	1.97e-63	Up	sepa-1
3.48	2.09	2.69	30.28	25.08	32.6	R07C3.6	9.073	3.18	6.59e-52	Up	fbxc-28
7.35	7.49	6.5	70.45	67.13	94.63	C35E7.5	9.192	3.2	5.96e-84	Up	C35E7.5
1.77	2.66	1.56	22.6	18.25	24.47	M01D1.8	9.235	3.21	9.42e-40	Up	fbxb-41
1.62	2.39	1.54	19.38	18.17	23.98	C29F7.5	9.335	3.22	1.83e-43	Up	fkh-4
1.33	1.16	0.84	11.6	11.03	15.89	C35E7.3	9.753	3.29	4.14e-42	Up	C35E7.3
9.36	6.32	5.78	88.83	67.09	90.05	C06B3.3	9.762	3.29	7.1e-57	Up	cyp-35C1
25.37	16.55	13.84	249.48	196.36	181.55	C49G7.10	9.799	3.29	7.48e-40	Up	C49G7.10
2.46	1.91	0.83	18.81	15.18	27.18	F12E12.8	9.926	3.31	5.31e-20	Up	fbxb-91
2.26	1.36	1.28	19.42	16.98	21.53	F08D12.10	9.966	3.32	9.52e-51	Up	sdz-9
2.28	2.7	1.4	26.29	23.3	26.01	Y46G5A.27	10.017	3.32	1.37e-47	Up	pes-10
2.94	3.89	3.65	42.64	39.37	43.44	F44F1.7	10.119	3.34	2.48e-82	Up	vet-6
21.93	15.81	15.13	236.72	196.03	163.04	C10H11.6	10.126	3.34	3.72e-64	Up	ugt-26
3.3	3.66	2.76	39.64	30.79	47.07	T04D3.2	10.205	3.35	1.55e-52	Up	sdz-30
8.21	6.21	9.79	96.48	120.91	81.09	ZK39.6	10.602	3.41	8.82e-39	Up	clec-97
0.64	0.64	0.59	8.12	6.49	10.06	Y73C8C.3	11.076	3.47	2.34e-47	Up	Y73C8C.3
3.92	3.4	3.23	57.25	45.67	39.42	K08D8.4	11.311	3.5	1.87e-57	Up	K08D8.4
1.04	1.62	1.32	17.41	14.31	22.68	F56F4.8	11.488	3.52	1.22e-38	Up	F56F4.8
5.32	5.4	3.85	65.91	55.27	80.37	C35E7.1	11.684	3.55	4.08e-70	Up	vet-2
1.44	1.45	1.4	20.16	19.58	25.99	Y46G5A.28	12.926	3.69	1.32e-65	Up	Y46G5A.28
0.94	0.81	0.75	13.27	9.39	16.71	Y73C8C.8	13.274	3.73	2.8e-45	Up	Y73C8C.8
1.03	1.64	1.15	19.72	16.9	25.32	F53C3.2	13.642	3.77	1.34e-46	Up	fbxb-103
23.6	3.33	0.38	147.94	105.48	179.84	F54D5.4	14.102	3.82	0.000738	Up	F54D5.4
2.16	1.32	0.85	20	17.78	35.17	F58E1.5	14.189	3.83	1.15e-23	Up	fbxb-17
1.04	0.89	0.77	16.76	12.41	17.43	T22B2.1	14.549	3.86	9.8e-70	Up	T22B2.1
3.46	2.87	2.44	51.44	46.83	53.69	K11H12.4	14.698	3.88	2.92e-103	Up	K11H12.4
11.64	5.34	9.97	258.21	228.54	164.93	Y58A7A.5	20.81	4.38	3.95e-44	Up	Y58A7A.5
28.73	43.48	35.01	1019.35	1145.75	731.12	K09F5.2	22.853	4.51	7.72e-56	Up	vit-1
13.75	13.42	13.26	414.27	355.82	396.08	F37B4.7	24.497	4.61	5.92e-269	Up	folt-2
7.61	1.01	0	92.79	56.92	98.76	Y87G2A.30	25.671	4.68	0.000534	Up	Y87G2A.30
2.2	0.96	1.06	50.4	34.41	42.79	K09D9.2	25.721	4.68	5.26e-53	Up	cyp-35A3
25.91	37.81	30.91	940.31	1165.76	818.5	F59D8.2	26.142	4.71	1.33e-72	Up	vit-4
6.88	4.29	4.13	178.95	157.39	158.36	C06B3.7	27.576	4.79	5.24e-128	Up	C06B3.7
1.74	1.52	2.32	66.2	62.38	61.55	M199.4	29.072	4.86	3.43e-109	Up	clec-190
37.01	50.79	39.49	1560.16	1547.16	1302.6	F59D8.1	29.285	4.87	6.63e-103	Up	vit-3
0.73	0.91	1.17	38.47	26.25	39.01	T10B9.1	31.174	4.96	7.44e-74	Up	cyp-13A4
0	6.35	0	105.51	106.89	84.64	ZK742.9	38.421	5.26	0.0114	Up	ZK742.9
0.94	1.13	0.96	51.19	47.09	44.97	C09B8.4	40.073	5.32	1.83e-113	Up	C09B8.4
2.51	1.61	1.17	146.14	114.44	158.79	C17C3.12	69.065	6.11	3.15e-135	Up	acdh-2
2.09	0.61	1.11	129.21	118.73	98.66	C49G7.5	77.717	6.28	7.04e-88	Up	irg-2
0.08	0.39	0.5	205.26	241.2	177.39	ZK218.5	541.335	9.08	3.4e-172	Up	ZK218.5
0	0	0	38.66	15.52	69.84	C35D10.4	11613.3	13.5	6.33e-38	Up	coq-8

## Sheet: 3c
Term	ID	Expected	Observed	Enrichment Fold Change	P value	Q value			wbid	Public Name	term
structural constituent of cuticle	GO:0042302	7.7	66	8.6	7.1e-45	2e-42			WBGene00000003	aat-2	organic acid transport GO:0015849
collagen trimer	GO:0005581	7.7	63	8.2	2.7e-41	3.8e-39			WBGene00000003	aat-2	amino acid transport GO:0006865
phosphorus metabolic process	GO:0006793	52	150	2.9	2.2e-31	2.1e-29			WBGene00000003	aat-2	cellular_component GO:0005575
non-membrane spanning protein tyrosine kinase activity	GO:0004715	2	27	13	7.8e-27	5.6e-25			WBGene00000019	abt-1	purine nucleotide binding GO:0017076
extracellular region	GO:0005576	26	79	3	2e-18	1.1e-16			WBGene00000019	abt-1	nucleoside phosphate binding GO:1901265
adenyl ribonucleotide binding	GO:0032559	43	100	2.3	5.8e-15	2.7e-13			WBGene00000019	abt-1	adenyl ribonucleotide binding GO:0032559
cuticle development	GO:0042335	2.6	20	7.8	2e-14	8e-13			WBGene00000019	abt-1	ribonucleotide binding GO:0032553
molting cycle	GO:0042303	5	26	5.2	5.3e-13	1.9e-11			WBGene00000019	abt-1	cellular_component GO:0005575
cellular_component	GO:0005575	450	582	1.3	7e-12	2.2e-10			WBGene00000023	abt-5	purine nucleotide binding GO:0017076
ribonucleotide binding	GO:0032553	53	105	2	2.8e-11	8.1e-10			WBGene00000023	abt-5	nucleoside phosphate binding GO:1901265
nucleoside phosphate binding	GO:1901265	60	114	1.9	3.1e-11	8.1e-10			WBGene00000023	abt-5	adenyl ribonucleotide binding GO:0032559
purine nucleotide binding	GO:0017076	55	107	1.9	3.6e-11	8.4e-10			WBGene00000023	abt-5	ribonucleotide binding GO:0032553
protein serine/threonine phosphatase activity	GO:0004722	3.1	17	5.4	1.2e-09	2.7e-08			WBGene00000023	abt-5	ABC-type transporter activity GO:0140359
metalloendopeptidase activity	GO:0004222	4.9	20	4.1	1.8e-08	3.6e-07			WBGene00000023	abt-5	cellular_component GO:0005575
external encapsulating structure	GO:0030312	3.4	13	3.8	6.3e-06	0.00012			WBGene00000024	abu-1	cellular_component GO:0005575
peptidase inhibitor activity	GO:0030414	3.7	13	3.5	1.8e-05	0.00032			WBGene00004174	abu-14	pharynx development GO:0060465
serine-type endopeptidase inhibitor activity	GO:0004867	3	11	3.6	4.4e-05	0.00075			WBGene00004099	abu-15	pharynx development GO:0060465
amino acid transport	GO:0006865	2.6	10	3.9	4.6e-05	0.00075			WBGene00000029	abu-6	pharynx development GO:0060465
endopeptidase regulator activity	GO:0061135	3.6	12	3.4	5.3e-05	0.0008			WBGene00000031	abu-8	pharynx development GO:0060465
lipid catabolic process	GO:0016042	7.4	19	2.6	5.8e-05	0.00083			WBGene00020419	acdh-4	nucleoside phosphate binding GO:1901265
pharynx development	GO:0060465	2.2	8	3.6	0.00034	0.0046			WBGene00020419	acdh-4	cellular_component GO:0005575
organic acid transport	GO:0015849	5.2	13	2.5	0.0007	0.0091			WBGene00016491	acdh-5	monocarboxylic acid catabolic process GO:0072329
nucleus localization	GO:0051647	1.6	6	3.7	0.00095	0.012			WBGene00016491	acdh-5	nucleoside phosphate binding GO:1901265
external encapsulating structure organization	GO:0045229	1.7	6	3.5	0.0013	0.016			WBGene00016491	acdh-5	lipid catabolic process GO:0016042
cell surface	GO:0009986	5.5	13	2.3	0.0014	0.016			WBGene00016491	acdh-5	cellular_component GO:0005575
extracellular structure organization	GO:0043062	1.8	6	3.4	0.0018	0.02			WBGene00016491	acdh-5	lipid oxidation GO:0034440
ABC-type transporter activity	GO:0140359	2.3	7	3.1	0.0018	0.02			WBGene00015335	acdh-6	monocarboxylic acid catabolic process GO:0072329
chitin binding	GO:0008061	1.9	6	3.2	0.0024	0.025			WBGene00015335	acdh-6	nucleoside phosphate binding GO:1901265
extrinsic component of cytoplasmic side of plasma membrane	GO:0031234	1.9	6	3.1	0.0028	0.027			WBGene00015335	acdh-6	lipid catabolic process GO:0016042
cellular response to external stimulus	GO:0071496	1.6	5	3.2	0.0042	0.04			WBGene00015335	acdh-6	cellular_component GO:0005575
structural constituent of cytoskeleton	GO:0005200	1.6	5	3.1	0.0049	0.045			WBGene00015335	acdh-6	lipid oxidation GO:0034440
reproductive system development	GO:0061458	6.4	13	2	0.0054	0.048			WBGene00019406	acdh-8	monocarboxylic acid catabolic process GO:0072329
negative regulation of gene expression epigenetic	GO:0045814	1.7	5	3	0.0056	0.049			WBGene00019406	acdh-8	nucleoside phosphate binding GO:1901265
carbohydrate derivative transport	GO:1901264	1.8	5	2.8	0.0083	0.07			WBGene00019406	acdh-8	lipid catabolic process GO:0016042
lipid oxidation	GO:0034440	2.4	6	2.5	0.0091	0.074			WBGene00008581	acl-13	cellular_component GO:0005575
monocarboxylic acid catabolic process	GO:0072329	3.6	8	2.2	0.0094	0.075			WBGene00008581	acl-13	phosphorus metabolic process GO:0006793
cytoplasmic side of membrane	GO:0098562	3	7	2.3	0.011	0.083			WBGene00000039	acn-1	molting cycle GO:0042303
									WBGene00000039	acn-1	cellular_component GO:0005575
									WBGene00008801	acp-3	cellular_component GO:0005575
									WBGene00008801	acp-3	phosphorus metabolic process GO:0006793
									WBGene00011173	acs-18	purine nucleotide binding GO:0017076
									WBGene00011173	acs-18	nucleoside phosphate binding GO:1901265
									WBGene00011173	acs-18	adenyl ribonucleotide binding GO:0032559
									WBGene00011173	acs-18	ribonucleotide binding GO:0032553
									WBGene00011173	acs-18	cellular_component GO:0005575
									WBGene00010790	adh-1	cellular_component GO:0005575
									WBGene00020567	adt-3	extracellular structure organization GO:0043062
									WBGene00020567	adt-3	external encapsulating structure organization GO:0045229
									WBGene00020567	adt-3	metalloendopeptidase activity GO:0004222
									WBGene00020567	adt-3	cellular_component GO:0005575
									WBGene00020567	adt-3	external encapsulating structure GO:0030312
									WBGene00007210	agmo-1	cellular_component GO:0005575
									WBGene00007081	AH6.3	cellular_component GO:0005575
									WBGene00011910	alg-3	cellular_component GO:0005575
									WBGene00006449	alg-4	cellular_component GO:0005575
									WBGene00010485	ant-1.3	carbohydrate derivative transport GO:1901264
									WBGene00010485	ant-1.3	cellular_component GO:0005575
									WBGene00020140	ant-1.4	carbohydrate derivative transport GO:1901264
									WBGene00020140	ant-1.4	cellular_component GO:0005575
									WBGene00000170	aqp-2	cellular_component GO:0005575
									WBGene00003816	asns-1	purine nucleotide binding GO:0017076
									WBGene00003816	asns-1	nucleoside phosphate binding GO:1901265
									WBGene00003816	asns-1	adenyl ribonucleotide binding GO:0032559
									WBGene00003816	asns-1	ribonucleotide binding GO:0032553
									WBGene00003816	asns-1	cellular_component GO:0005575
									WBGene00007097	B0024.4	cellular_component GO:0005575
									WBGene00194700	B0025.5	cellular_component GO:0005575
									WBGene00015026	B0207.1	phosphorus metabolic process GO:0006793
									WBGene00015030	B0207.7	purine nucleotide binding GO:0017076
									WBGene00015030	B0207.7	nucleoside phosphate binding GO:1901265
									WBGene00015030	B0207.7	adenyl ribonucleotide binding GO:0032559
									WBGene00015030	B0207.7	ribonucleotide binding GO:0032553
									WBGene00015030	B0207.7	cellular_component GO:0005575
									WBGene00015030	B0207.7	phosphorus metabolic process GO:0006793
									WBGene00015084	B0244.9	cellular_component GO:0005575
									WBGene00015106	B0280.11	phosphorus metabolic process GO:0006793
									WBGene00044674	B0280.17	cellular_component GO:0005575
									WBGene00007156	B0379.2	cellular_component GO:0005575
									WBGene00007170	B0393.5	cellular_component GO:0005575
									WBGene00007170	B0393.5	external encapsulating structure GO:0030312
									WBGene00015467	basl-1	cellular_component GO:0005575
									WBGene00017430	bcl-11	cellular_component GO:0005575
									WBGene00009133	bed-3	molting cycle GO:0042303
									WBGene00009133	bed-3	cellular_component GO:0005575
									WBGene00020559	best-17	cellular_component GO:0005575
									WBGene00000251	bli-1	collagen trimer GO:0005581
									WBGene00000251	bli-1	molting cycle GO:0042303
									WBGene00000251	bli-1	cuticle development GO:0042335
									WBGene00000251	bli-1	cellular_component GO:0005575
									WBGene00000251	bli-1	external encapsulating structure GO:0030312
									WBGene00000251	bli-1	structural constituent of cuticle GO:0042302
									WBGene00000252	bli-2	collagen trimer GO:0005581
									WBGene00000252	bli-2	cuticle development GO:0042335
									WBGene00000252	bli-2	cellular_component GO:0005575
									WBGene00000252	bli-2	external encapsulating structure GO:0030312
									WBGene00000252	bli-2	structural constituent of cuticle GO:0042302
									WBGene00000256	bli-6	collagen trimer GO:0005581
									WBGene00000256	bli-6	molting cycle GO:0042303
									WBGene00000256	bli-6	cuticle development GO:0042335
									WBGene00000256	bli-6	cellular_component GO:0005575
									WBGene00000256	bli-6	structural constituent of cuticle GO:0042302
									WBGene00011590	bus-19	cellular_component GO:0005575
									WBGene00044620	bus-4	cellular_component GO:0005575
									WBGene00044623	bus-8B	cellular_component GO:0005575
									WBGene00007230	C01G10.1	cellular_component GO:0005575
									WBGene00007249	C01G12.9	cellular_component GO:0005575
									WBGene00015386	C03B8.3	cellular_component GO:0005575
									WBGene00007269	C03C10.2	purine nucleotide binding GO:0017076
									WBGene00007269	C03C10.2	nucleoside phosphate binding GO:1901265
									WBGene00007269	C03C10.2	adenyl ribonucleotide binding GO:0032559
									WBGene00007269	C03C10.2	ribonucleotide binding GO:0032553
									WBGene00007269	C03C10.2	cellular_component GO:0005575
									WBGene00007269	C03C10.2	phosphorus metabolic process GO:0006793
									WBGene00015434	C04E12.4	cellular_component GO:0005575
									WBGene00007301	C04F12.7	cellular_component GO:0005575
									WBGene00007320	C05B5.2	cellular_component GO:0005575
									WBGene00007335	C05C12.1	purine nucleotide binding GO:0017076
									WBGene00007335	C05C12.1	nucleoside phosphate binding GO:1901265
									WBGene00007335	C05C12.1	adenyl ribonucleotide binding GO:0032559
									WBGene00007335	C05C12.1	ribonucleotide binding GO:0032553
									WBGene00007335	C05C12.1	cellular_component GO:0005575
									WBGene00007335	C05C12.1	phosphorus metabolic process GO:0006793
									WBGene00015472	C05D9.3	cellular_component GO:0005575
									WBGene00007354	C06A1.3	protein serine/threonine phosphatase activity GO:0004722
									WBGene00007354	C06A1.3	cellular_component GO:0005575
									WBGene00015516	C06A8.6	cellular_component GO:0005575
									WBGene00015544	C06E8.5	extracellular region GO:0005576
									WBGene00015544	C06E8.5	cellular_component GO:0005575
									WBGene00015545	C06G1.1	extracellular region GO:0005576
									WBGene00015545	C06G1.1	cellular_component GO:0005575
									WBGene00007397	C07A4.2	extracellular region GO:0005576
									WBGene00007397	C07A4.2	cellular_component GO:0005575
									WBGene00007398	C07A4.3	extracellular region GO:0005576
									WBGene00007398	C07A4.3	cellular_component GO:0005575
									WBGene00007448	C08F8.6	purine nucleotide binding GO:0017076
									WBGene00007448	C08F8.6	nucleoside phosphate binding GO:1901265
									WBGene00007448	C08F8.6	adenyl ribonucleotide binding GO:0032559
									WBGene00007448	C08F8.6	ribonucleotide binding GO:0032553
									WBGene00007448	C08F8.6	cellular_component GO:0005575
									WBGene00007448	C08F8.6	phosphorus metabolic process GO:0006793
									WBGene00015627	C09B9.2	cellular_component GO:0005575
									WBGene00015629	C09B9.4	purine nucleotide binding GO:0017076
									WBGene00015629	C09B9.4	nucleoside phosphate binding GO:1901265
									WBGene00015629	C09B9.4	adenyl ribonucleotide binding GO:0032559
									WBGene00015629	C09B9.4	ribonucleotide binding GO:0032553
									WBGene00015629	C09B9.4	cellular_component GO:0005575
									WBGene00015629	C09B9.4	phosphorus metabolic process GO:0006793
									WBGene00015630	C09B9.7	cellular_component GO:0005575
									WBGene00015634	C09D4.3	purine nucleotide binding GO:0017076
									WBGene00015634	C09D4.3	nucleoside phosphate binding GO:1901265
									WBGene00015634	C09D4.3	adenyl ribonucleotide binding GO:0032559
									WBGene00015634	C09D4.3	ribonucleotide binding GO:0032553
									WBGene00015634	C09D4.3	cellular_component GO:0005575
									WBGene00015634	C09D4.3	phosphorus metabolic process GO:0006793
									WBGene00007479	C09F9.2	peptidase inhibitor activity GO:0030414
									WBGene00007479	C09F9.2	extracellular region GO:0005576
									WBGene00007479	C09F9.2	serine-type endopeptidase inhibitor activity GO:0004867
									WBGene00007479	C09F9.2	cellular_component GO:0005575
									WBGene00007479	C09F9.2	endopeptidase regulator activity GO:0061135
									WBGene00015688	C10G11.8	purine nucleotide binding GO:0017076
									WBGene00015688	C10G11.8	nucleoside phosphate binding GO:1901265
									WBGene00015688	C10G11.8	adenyl ribonucleotide binding GO:0032559
									WBGene00015688	C10G11.8	ribonucleotide binding GO:0032553
									WBGene00015688	C10G11.8	cellular_component GO:0005575
									WBGene00015696	C10H11.7	cellular_component GO:0005575
									WBGene00007563	C14A4.13	purine nucleotide binding GO:0017076
									WBGene00007563	C14A4.13	nucleoside phosphate binding GO:1901265
									WBGene00007563	C14A4.13	adenyl ribonucleotide binding GO:0032559
									WBGene00007563	C14A4.13	ribonucleotide binding GO:0032553
									WBGene00007563	C14A4.13	cellular_component GO:0005575
									WBGene00007563	C14A4.13	phosphorus metabolic process GO:0006793
									WBGene00007570	C14A6.6	cellular_component GO:0005575
									WBGene00015753	C14B9.3	cellular_component GO:0005575
									WBGene00007584	C14C10.1	cellular_component GO:0005575
									WBGene00007600	C15C6.1	cellular_component GO:0005575
									WBGene00007613	C15H11.1	cellular_component GO:0005575
									WBGene00007610	C15H7.3	phosphorus metabolic process GO:0006793
									WBGene00007633	C16D2.1	cellular_component GO:0005575
									WBGene00015865	C16E9.1	extracellular structure organization GO:0043062
									WBGene00015865	C16E9.1	external encapsulating structure organization GO:0045229
									WBGene00015865	C16E9.1	cellular_component GO:0005575
									WBGene00015865	C16E9.1	external encapsulating structure GO:0030312
									WBGene00015907	C17F3.1	cellular_component GO:0005575
									WBGene00015929	C17H12.3	phosphorus metabolic process GO:0006793
									WBGene00015931	C17H12.5	phosphorus metabolic process GO:0006793
									WBGene00015992	C18H2.5	cellular_component GO:0005575
									WBGene00015994	C18H7.4	purine nucleotide binding GO:0017076
									WBGene00015994	C18H7.4	non-membrane spanning protein tyrosine kinase activity GO:0004715
									WBGene00015994	C18H7.4	nucleoside phosphate binding GO:1901265
									WBGene00015994	C18H7.4	adenyl ribonucleotide binding GO:0032559
									WBGene00015994	C18H7.4	ribonucleotide binding GO:0032553
									WBGene00015994	C18H7.4	phosphorus metabolic process GO:0006793
									WBGene00016054	C24D10.2	cellular_component GO:0005575
									WBGene00016085	C25A8.5	purine nucleotide binding GO:0017076
									WBGene00016085	C25A8.5	non-membrane spanning protein tyrosine kinase activity GO:0004715
									WBGene00016085	C25A8.5	nucleoside phosphate binding GO:1901265
									WBGene00016085	C25A8.5	adenyl ribonucleotide binding GO:0032559
									WBGene00016085	C25A8.5	ribonucleotide binding GO:0032553
									WBGene00016085	C25A8.5	phosphorus metabolic process GO:0006793
									WBGene00016125	C26B2.2	phosphorus metabolic process GO:0006793
									WBGene00007763	C27B7.6	protein serine/threonine phosphatase activity GO:0004722
									WBGene00007763	C27B7.6	cellular_component GO:0005575
									WBGene00044388	C27D6.11	purine nucleotide binding GO:0017076
									WBGene00044388	C27D6.11	nucleoside phosphate binding GO:1901265
									WBGene00044388	C27D6.11	adenyl ribonucleotide binding GO:0032559
									WBGene00044388	C27D6.11	ribonucleotide binding GO:0032553
									WBGene00044388	C27D6.11	cellular response to external stimulus GO:0071496
									WBGene00044388	C27D6.11	cellular_component GO:0005575
									WBGene00044388	C27D6.11	phosphorus metabolic process GO:0006793
									WBGene00016161	C27D6.3	cellular_component GO:0005575
									WBGene00007777	C27D8.1	purine nucleotide binding GO:0017076
									WBGene00007777	C27D8.1	nucleoside phosphate binding GO:1901265
									WBGene00007777	C27D8.1	adenyl ribonucleotide binding GO:0032559
									WBGene00007777	C27D8.1	ribonucleotide binding GO:0032553
									WBGene00007777	C27D8.1	cellular_component GO:0005575
									WBGene00007777	C27D8.1	phosphorus metabolic process GO:0006793
									WBGene00007791	C28A5.6	purine nucleotide binding GO:0017076
									WBGene00007791	C28A5.6	nucleoside phosphate binding GO:1901265
									WBGene00007791	C28A5.6	adenyl ribonucleotide binding GO:0032559
									WBGene00007791	C28A5.6	ribonucleotide binding GO:0032553
									WBGene00007791	C28A5.6	cellular_component GO:0005575
									WBGene00007791	C28A5.6	phosphorus metabolic process GO:0006793
									WBGene00016177	C28C12.1	cellular_component GO:0005575
									WBGene00016181	C28C12.11	cellular_component GO:0005575
									WBGene00016288	C31H1.5	organic acid transport GO:0015849
									WBGene00016288	C31H1.5	extracellular region GO:0005576
									WBGene00016288	C31H1.5	lipid catabolic process GO:0016042
									WBGene00016288	C31H1.5	cellular_component GO:0005575
									WBGene00016288	C31H1.5	phosphorus metabolic process GO:0006793
									WBGene00016357	C33F10.11	cellular_component GO:0005575
									WBGene00016358	C33F10.12	cellular_component GO:0005575
									WBGene00016356	C33F10.8	phosphorus metabolic process GO:0006793
									WBGene00016388	C34B2.3	purine nucleotide binding GO:0017076
									WBGene00016388	C34B2.3	nucleoside phosphate binding GO:1901265
									WBGene00016388	C34B2.3	adenyl ribonucleotide binding GO:0032559
									WBGene00016388	C34B2.3	ribonucleotide binding GO:0032553
									WBGene00016388	C34B2.3	cellular_component GO:0005575
									WBGene00016388	C34B2.3	phosphorus metabolic process GO:0006793
									WBGene00016398	C34D4.2	protein serine/threonine phosphatase activity GO:0004722
									WBGene00016398	C34D4.2	cellular_component GO:0005575
									WBGene00016416	C34F11.5	purine nucleotide binding GO:0017076
									WBGene00016416	C34F11.5	non-membrane spanning protein tyrosine kinase activity GO:0004715
									WBGene00016416	C34F11.5	nucleoside phosphate binding GO:1901265
									WBGene00016416	C34F11.5	cytoplasmic side of membrane GO:0098562
									WBGene00016416	C34F11.5	extrinsic component of cytoplasmic side of plasma membrane GO:0031234
									WBGene00016416	C34F11.5	adenyl ribonucleotide binding GO:0032559
									WBGene00016416	C34F11.5	ribonucleotide binding GO:0032553
									WBGene00016416	C34F11.5	cellular_component GO:0005575
									WBGene00016416	C34F11.5	phosphorus metabolic process GO:0006793
									WBGene00007938	C34F6.1	peptidase inhibitor activity GO:0030414
									WBGene00007938	C34F6.1	serine-type endopeptidase inhibitor activity GO:0004867
									WBGene00007938	C34F6.1	endopeptidase regulator activity GO:0061135
									WBGene00007948	C35A5.4	cellular_component GO:0005575
									WBGene00016462	C35E7.10	purine nucleotide binding GO:0017076
									WBGene00016462	C35E7.10	non-membrane spanning protein tyrosine kinase activity GO:0004715
									WBGene00016462	C35E7.10	nucleoside phosphate binding GO:1901265
									WBGene00016462	C35E7.10	adenyl ribonucleotide binding GO:0032559
									WBGene00016462	C35E7.10	ribonucleotide binding GO:0032553
									WBGene00016462	C35E7.10	phosphorus metabolic process GO:0006793
									WBGene00016461	C35E7.9	cellular_component GO:0005575
									WBGene00007987	C36H8.1	cellular_component GO:0005575
									WBGene00016523	C39B5.5	peptidase inhibitor activity GO:0030414
									WBGene00016523	C39B5.5	endopeptidase regulator activity GO:0061135
									WBGene00016542	C39H7.4	cellular_component GO:0005575
									WBGene00016587	C42C1.9	phosphorus metabolic process GO:0006793
									WBGene00016605	C43E11.5	phosphorus metabolic process GO:0006793
									WBGene00016698	C46A5.1	phosphorus metabolic process GO:0006793
									WBGene00008124	C47A4.3	protein serine/threonine phosphatase activity GO:0004722
									WBGene00008124	C47A4.3	cellular_component GO:0005575
									WBGene00016742	C48B6.4	phosphorus metabolic process GO:0006793
									WBGene00016765	C49C8.1	purine nucleotide binding GO:0017076
									WBGene00016765	C49C8.1	nucleoside phosphate binding GO:1901265
									WBGene00016765	C49C8.1	adenyl ribonucleotide binding GO:0032559
									WBGene00016765	C49C8.1	ribonucleotide binding GO:0032553
									WBGene00016765	C49C8.1	cellular_component GO:0005575
									WBGene00016765	C49C8.1	phosphorus metabolic process GO:0006793
									WBGene00016800	C50C3.2	cellular_component GO:0005575
									WBGene00016839	C50F2.5	phosphorus metabolic process GO:0006793
									WBGene00008235	C50F4.10	purine nucleotide binding GO:0017076
									WBGene00008235	C50F4.10	nucleoside phosphate binding GO:1901265
									WBGene00008235	C50F4.10	adenyl ribonucleotide binding GO:0032559
									WBGene00008235	C50F4.10	ribonucleotide binding GO:0032553
									WBGene00008235	C50F4.10	cellular_component GO:0005575
									WBGene00008235	C50F4.10	phosphorus metabolic process GO:0006793
									WBGene00008259	C52E4.7	phosphorus metabolic process GO:0006793
									WBGene00023424	C53D6.10	cellular_component GO:0005575
									WBGene00008304	C54D10.10	peptidase inhibitor activity GO:0030414
									WBGene00008304	C54D10.10	serine-type endopeptidase inhibitor activity GO:0004867
									WBGene00008304	C54D10.10	endopeptidase regulator activity GO:0061135
									WBGene00008299	C54D10.4	cellular_component GO:0005575
									WBGene00008332	C55A6.3	cellular_component GO:0005575
									WBGene00016946	C55B7.10	purine nucleotide binding GO:0017076
									WBGene00016946	C55B7.10	nucleoside phosphate binding GO:1901265
									WBGene00016946	C55B7.10	adenyl ribonucleotide binding GO:0032559
									WBGene00016946	C55B7.10	ribonucleotide binding GO:0032553
									WBGene00016946	C55B7.10	cellular_component GO:0005575
									WBGene00016946	C55B7.10	phosphorus metabolic process GO:0006793
									WBGene00016953	C55C3.3	cellular_component GO:0005575
									WBGene00016954	C55C3.4	purine nucleotide binding GO:0017076
									WBGene00016954	C55C3.4	non-membrane spanning protein tyrosine kinase activity GO:0004715
									WBGene00016954	C55C3.4	nucleoside phosphate binding GO:1901265
									WBGene00016954	C55C3.4	adenyl ribonucleotide binding GO:0032559
									WBGene00016954	C55C3.4	ribonucleotide binding GO:0032553
									WBGene00016954	C55C3.4	phosphorus metabolic process GO:0006793
									WBGene00016963	C56C10.6	purine nucleotide binding GO:0017076
									WBGene00016963	C56C10.6	nucleoside phosphate binding GO:1901265
									WBGene00016963	C56C10.6	adenyl ribonucleotide binding GO:0032559
									WBGene00016963	C56C10.6	ribonucleotide binding GO:0032553
									WBGene00016963	C56C10.6	cellular_component GO:0005575
									WBGene00016963	C56C10.6	phosphorus metabolic process GO:0006793
									WBGene00007248	catp-4	purine nucleotide binding GO:0017076
									WBGene00007248	catp-4	nucleoside phosphate binding GO:1901265
									WBGene00007248	catp-4	adenyl ribonucleotide binding GO:0032559
									WBGene00007248	catp-4	ribonucleotide binding GO:0032553
									WBGene00007248	catp-4	cellular_component GO:0005575
									WBGene00000402	cdh-10	cellular_component GO:0005575
									WBGene00022103	cdh-12	cellular_component GO:0005575
									WBGene00000399	cdh-7	cellular_component GO:0005575
									WBGene00000438	ceh-14	cellular_component GO:0005575
									WBGene00000441	ceh-18	cellular_component GO:0005575
									WBGene00017690	ceh-60	cellular_component GO:0005575
									WBGene00011166	chil-22	chitin binding GO:0008061
									WBGene00011166	chil-22	cellular_component GO:0005575
									WBGene00011167	chil-23	chitin binding GO:0008061
									WBGene00011167	chil-23	cellular_component GO:0005575
									WBGene00010573	chtb-1	chitin binding GO:0008061
									WBGene00010573	chtb-1	extracellular region GO:0005576
									WBGene00010573	chtb-1	cellular_component GO:0005575
									WBGene00000516	cki-1	reproductive system development GO:0061458
									WBGene00000516	cki-1	cellular_component GO:0005575
									WBGene00010742	clc-6	cellular_component GO:0005575
									WBGene00011479	clc-9	cellular_component GO:0005575
									WBGene00017991	clec-180	extracellular region GO:0005576
									WBGene00017991	clec-180	cellular_component GO:0005575
									WBGene00044332	clec-36	cellular_component GO:0005575
									WBGene00016898	clik-2	cellular_component GO:0005575
									WBGene00000544	clp-3	cellular_component GO:0005575
									WBGene00000546	clp-6	cellular_component GO:0005575
									WBGene00009695	clp-8	cellular_component GO:0005575
									WBGene00000599	col-10	collagen trimer GO:0005581
									WBGene00000599	col-10	cellular_component GO:0005575
									WBGene00000599	col-10	structural constituent of cuticle GO:0042302
									WBGene00000678	col-104	collagen trimer GO:0005581
									WBGene00000678	col-104	cellular_component GO:0005575
									WBGene00000678	col-104	structural constituent of cuticle GO:0042302
									WBGene00000681	col-107	collagen trimer GO:0005581
									WBGene00000681	col-107	cellular_component GO:0005575
									WBGene00000681	col-107	structural constituent of cuticle GO:0042302
									WBGene00000683	col-109	collagen trimer GO:0005581
									WBGene00000683	col-109	cellular_component GO:0005575
									WBGene00000683	col-109	structural constituent of cuticle GO:0042302
									WBGene00000687	col-113	collagen trimer GO:0005581
									WBGene00000687	col-113	cellular_component GO:0005575
									WBGene00000687	col-113	structural constituent of cuticle GO:0042302
									WBGene00000689	col-115	cellular_component GO:0005575
									WBGene00000692	col-118	collagen trimer GO:0005581
									WBGene00000692	col-118	cellular_component GO:0005575
									WBGene00000692	col-118	structural constituent of cuticle GO:0042302
									WBGene00000601	col-12	collagen trimer GO:0005581
									WBGene00000601	col-12	cellular_component GO:0005575
									WBGene00000601	col-12	structural constituent of cuticle GO:0042302
									WBGene00000694	col-120	collagen trimer GO:0005581
									WBGene00000694	col-120	cellular_component GO:0005575
									WBGene00000694	col-120	structural constituent of cuticle GO:0042302
									WBGene00000699	col-125	collagen trimer GO:0005581
									WBGene00000699	col-125	cellular_component GO:0005575
									WBGene00000699	col-125	structural constituent of cuticle GO:0042302
									WBGene00000702	col-128	cellular_component GO:0005575
									WBGene00000703	col-129	collagen trimer GO:0005581
									WBGene00000703	col-129	cellular_component GO:0005575
									WBGene00000703	col-129	structural constituent of cuticle GO:0042302
									WBGene00000602	col-13	collagen trimer GO:0005581
									WBGene00000602	col-13	cellular_component GO:0005575
									WBGene00000602	col-13	structural constituent of cuticle GO:0042302
									WBGene00000704	col-130	collagen trimer GO:0005581
									WBGene00000704	col-130	cellular_component GO:0005575
									WBGene00000704	col-130	structural constituent of cuticle GO:0042302
									WBGene00000707	col-133	collagen trimer GO:0005581
									WBGene00000707	col-133	cellular_component GO:0005575
									WBGene00000707	col-133	structural constituent of cuticle GO:0042302
									WBGene00000710	col-137	collagen trimer GO:0005581
									WBGene00000710	col-137	cellular_component GO:0005575
									WBGene00000710	col-137	structural constituent of cuticle GO:0042302
									WBGene00000712	col-139	collagen trimer GO:0005581
									WBGene00000712	col-139	cellular_component GO:0005575
									WBGene00000712	col-139	structural constituent of cuticle GO:0042302
									WBGene00000603	col-14	collagen trimer GO:0005581
									WBGene00000603	col-14	cuticle development GO:0042335
									WBGene00000603	col-14	extracellular region GO:0005576
									WBGene00000603	col-14	cellular_component GO:0005575
									WBGene00000603	col-14	structural constituent of cuticle GO:0042302
									WBGene00000717	col-144	collagen trimer GO:0005581
									WBGene00000717	col-144	cellular_component GO:0005575
									WBGene00000717	col-144	structural constituent of cuticle GO:0042302
									WBGene00000718	col-145	collagen trimer GO:0005581
									WBGene00000718	col-145	cellular_component GO:0005575
									WBGene00000718	col-145	structural constituent of cuticle GO:0042302
									WBGene00000719	col-146	collagen trimer GO:0005581
									WBGene00000719	col-146	cellular_component GO:0005575
									WBGene00000719	col-146	structural constituent of cuticle GO:0042302
									WBGene00000720	col-147	collagen trimer GO:0005581
									WBGene00000720	col-147	cellular_component GO:0005575
									WBGene00000720	col-147	structural constituent of cuticle GO:0042302
									WBGene00000722	col-149	collagen trimer GO:0005581
									WBGene00000722	col-149	cellular_component GO:0005575
									WBGene00000722	col-149	structural constituent of cuticle GO:0042302
									WBGene00000723	col-150	collagen trimer GO:0005581
									WBGene00000723	col-150	cellular_component GO:0005575
									WBGene00000723	col-150	structural constituent of cuticle GO:0042302
									WBGene00000727	col-154	collagen trimer GO:0005581
									WBGene00000727	col-154	cellular_component GO:0005575
									WBGene00000727	col-154	structural constituent of cuticle GO:0042302
									WBGene00000728	col-155	collagen trimer GO:0005581
									WBGene00000728	col-155	cellular_component GO:0005575
									WBGene00000728	col-155	structural constituent of cuticle GO:0042302
									WBGene00000729	col-156	collagen trimer GO:0005581
									WBGene00000729	col-156	cellular_component GO:0005575
									WBGene00000729	col-156	structural constituent of cuticle GO:0042302
									WBGene00000730	col-157	collagen trimer GO:0005581
									WBGene00000730	col-157	cellular_component GO:0005575
									WBGene00000730	col-157	structural constituent of cuticle GO:0042302
									WBGene00000731	col-158	collagen trimer GO:0005581
									WBGene00000731	col-158	cellular_component GO:0005575
									WBGene00000731	col-158	structural constituent of cuticle GO:0042302
									WBGene00000732	col-159	collagen trimer GO:0005581
									WBGene00000732	col-159	cellular_component GO:0005575
									WBGene00000732	col-159	structural constituent of cuticle GO:0042302
									WBGene00000734	col-161	collagen trimer GO:0005581
									WBGene00000734	col-161	cellular_component GO:0005575
									WBGene00000734	col-161	structural constituent of cuticle GO:0042302
									WBGene00000735	col-162	collagen trimer GO:0005581
									WBGene00000735	col-162	cellular_component GO:0005575
									WBGene00000735	col-162	structural constituent of cuticle GO:0042302
									WBGene00000606	col-17	collagen trimer GO:0005581
									WBGene00000606	col-17	cellular_component GO:0005575
									WBGene00000748	col-175	collagen trimer GO:0005581
									WBGene00000748	col-175	cellular_component GO:0005575
									WBGene00000748	col-175	structural constituent of cuticle GO:0042302
									WBGene00000613	col-36	collagen trimer GO:0005581
									WBGene00000613	col-36	cellular_component GO:0005575
									WBGene00000613	col-36	structural constituent of cuticle GO:0042302
									WBGene00000615	col-38	cuticle development GO:0042335
									WBGene00000615	col-38	cellular_component GO:0005575
									WBGene00000615	col-38	structural constituent of cuticle GO:0042302
									WBGene00000616	col-39	collagen trimer GO:0005581
									WBGene00000616	col-39	cellular_component GO:0005575
									WBGene00000616	col-39	structural constituent of cuticle GO:0042302
									WBGene00000626	col-49	cuticle development GO:0042335
									WBGene00000626	col-49	structural constituent of cuticle GO:0042302
									WBGene00000634	col-58	collagen trimer GO:0005581
									WBGene00000634	col-58	cellular_component GO:0005575
									WBGene00000634	col-58	structural constituent of cuticle GO:0042302
									WBGene00000636	col-60	collagen trimer GO:0005581
									WBGene00000636	col-60	cellular_component GO:0005575
									WBGene00000636	col-60	structural constituent of cuticle GO:0042302
									WBGene00000638	col-62	collagen trimer GO:0005581
									WBGene00000638	col-62	cellular_component GO:0005575
									WBGene00000638	col-62	structural constituent of cuticle GO:0042302
									WBGene00000639	col-63	collagen trimer GO:0005581
									WBGene00000639	col-63	cellular_component GO:0005575
									WBGene00000639	col-63	structural constituent of cuticle GO:0042302
									WBGene00000596	col-7	collagen trimer GO:0005581
									WBGene00000596	col-7	cellular_component GO:0005575
									WBGene00000596	col-7	structural constituent of cuticle GO:0042302
									WBGene00000647	col-71	cuticle development GO:0042335
									WBGene00000647	col-71	cellular_component GO:0005575
									WBGene00000647	col-71	structural constituent of cuticle GO:0042302
									WBGene00000649	col-73	collagen trimer GO:0005581
									WBGene00000649	col-73	cellular_component GO:0005575
									WBGene00000649	col-73	structural constituent of cuticle GO:0042302
									WBGene00000653	col-77	collagen trimer GO:0005581
									WBGene00000653	col-77	cellular_component GO:0005575
									WBGene00000653	col-77	structural constituent of cuticle GO:0042302
									WBGene00000657	col-81	collagen trimer GO:0005581
									WBGene00000657	col-81	cellular_component GO:0005575
									WBGene00000657	col-81	structural constituent of cuticle GO:0042302
									WBGene00000665	col-90	collagen trimer GO:0005581
									WBGene00000665	col-90	cellular_component GO:0005575
									WBGene00000665	col-90	structural constituent of cuticle GO:0042302
									WBGene00000666	col-91	collagen trimer GO:0005581
									WBGene00000666	col-91	cellular_component GO:0005575
									WBGene00000666	col-91	structural constituent of cuticle GO:0042302
									WBGene00000667	col-92	collagen trimer GO:0005581
									WBGene00000667	col-92	cellular_component GO:0005575
									WBGene00000667	col-92	structural constituent of cuticle GO:0042302
									WBGene00000672	col-97	collagen trimer GO:0005581
									WBGene00000672	col-97	cellular_component GO:0005575
									WBGene00000672	col-97	structural constituent of cuticle GO:0042302
									WBGene00018158	comp-1	phosphorus metabolic process GO:0006793
									WBGene00000771	cpb-2	cellular_component GO:0005575
									WBGene00000789	cpz-2	extracellular region GO:0005576
									WBGene00000789	cpz-2	cellular_component GO:0005575
									WBGene00008482	cut-4	cellular_component GO:0005575
									WBGene00008482	cut-4	structural constituent of cuticle GO:0042302
									WBGene00022591	cuti-1	cellular_component GO:0005575
									WBGene00011888	cutl-15	cellular_component GO:0005575
									WBGene00013854	cyc-2.2	cellular_component GO:0005575
									WBGene00000882	cyn-6	cellular_component GO:0005575
									WBGene00009226	cyp-37B1	cellular_component GO:0005575
									WBGene00017018	D1014.5	cellular_component GO:0005575
									WBGene00044300	D1022.9	cellular_component GO:0005575
									WBGene00086554	D1081.12	purine nucleotide binding GO:0017076
									WBGene00086554	D1081.12	nucleoside phosphate binding GO:1901265
									WBGene00086554	D1081.12	ribonucleotide binding GO:0032553
									WBGene00014300	D2023.1	cellular_component GO:0005575
									WBGene00000930	dao-4	cuticle development GO:0042335
									WBGene00000930	dao-4	extracellular region GO:0005576
									WBGene00000930	dao-4	cellular_component GO:0005575
									WBGene00017218	dct-5	cellular_component GO:0005575
									WBGene00012177	decr-1.2	monocarboxylic acid catabolic process GO:0072329
									WBGene00012177	decr-1.2	lipid catabolic process GO:0016042
									WBGene00012177	decr-1.2	lipid oxidation GO:0034440
									WBGene00011467	decr-1.3	monocarboxylic acid catabolic process GO:0072329
									WBGene00011467	decr-1.3	lipid catabolic process GO:0016042
									WBGene00011467	decr-1.3	cellular_component GO:0005575
									WBGene00011467	decr-1.3	lipid oxidation GO:0034440
									WBGene00010323	dhhc-12	cellular_component GO:0005575
									WBGene00012948	dhhc-2	cellular_component GO:0005575
									WBGene00015519	doxa-1	cellular_component GO:0005575
									WBGene00001059	dpf-6	cellular_component GO:0005575
									WBGene00001072	dpy-10	collagen trimer GO:0005581
									WBGene00001072	dpy-10	molting cycle GO:0042303
									WBGene00001072	dpy-10	cuticle development GO:0042335
									WBGene00001072	dpy-10	extracellular region GO:0005576
									WBGene00001072	dpy-10	cellular_component GO:0005575
									WBGene00001072	dpy-10	structural constituent of cuticle GO:0042302
									WBGene00001064	dpy-2	collagen trimer GO:0005581
									WBGene00001064	dpy-2	molting cycle GO:0042303
									WBGene00001064	dpy-2	cuticle development GO:0042335
									WBGene00001064	dpy-2	cellular_component GO:0005575
									WBGene00001064	dpy-2	structural constituent of cuticle GO:0042302
									WBGene00001066	dpy-4	collagen trimer GO:0005581
									WBGene00001066	dpy-4	molting cycle GO:0042303
									WBGene00001066	dpy-4	cuticle development GO:0042335
									WBGene00001066	dpy-4	cellular_component GO:0005575
									WBGene00001066	dpy-4	structural constituent of cuticle GO:0042302
									WBGene00001067	dpy-5	collagen trimer GO:0005581
									WBGene00001067	dpy-5	molting cycle GO:0042303
									WBGene00001067	dpy-5	cuticle development GO:0042335
									WBGene00001067	dpy-5	cellular_component GO:0005575
									WBGene00001067	dpy-5	external encapsulating structure GO:0030312
									WBGene00001067	dpy-5	structural constituent of cuticle GO:0042302
									WBGene00001069	dpy-7	collagen trimer GO:0005581
									WBGene00001069	dpy-7	molting cycle GO:0042303
									WBGene00001069	dpy-7	cuticle development GO:0042335
									WBGene00001069	dpy-7	cellular_component GO:0005575
									WBGene00001069	dpy-7	external encapsulating structure GO:0030312
									WBGene00001069	dpy-7	structural constituent of cuticle GO:0042302
									WBGene00001070	dpy-8	collagen trimer GO:0005581
									WBGene00001070	dpy-8	molting cycle GO:0042303
									WBGene00001070	dpy-8	cuticle development GO:0042335
									WBGene00001070	dpy-8	cellular_component GO:0005575
									WBGene00001070	dpy-8	structural constituent of cuticle GO:0042302
									WBGene00007552	dyf-4	extracellular region GO:0005576
									WBGene00007552	dyf-4	cellular_component GO:0005575
									WBGene00008449	E01G6.1	peptidase inhibitor activity GO:0030414
									WBGene00008449	E01G6.1	chitin binding GO:0008061
									WBGene00008449	E01G6.1	serine-type endopeptidase inhibitor activity GO:0004867
									WBGene00008449	E01G6.1	endopeptidase regulator activity GO:0061135
									WBGene00008462	E02H4.4	extracellular region GO:0005576
									WBGene00008462	E02H4.4	cellular_component GO:0005575
									WBGene00017114	E03H12.7	cellular_component GO:0005575
									WBGene00001159	eff-1	pharynx development GO:0060465
									WBGene00001159	eff-1	reproductive system development GO:0061458
									WBGene00001159	eff-1	cellular_component GO:0005575
									WBGene00001159	eff-1	phosphorus metabolic process GO:0006793
									WBGene00001163	efn-2	cellular_component GO:0005575
									WBGene00001242	elo-4	cellular_component GO:0005575
									WBGene00001245	elo-7	cellular_component GO:0005575
									WBGene00001246	elo-8	cellular_component GO:0005575
									WBGene00010510	ent-3	carbohydrate derivative transport GO:1901264
									WBGene00010510	ent-3	cellular_component GO:0005575
									WBGene00008123	ent-4	carbohydrate derivative transport GO:1901264
									WBGene00008123	ent-4	cellular_component GO:0005575
									WBGene00017687	ets-4	cellular_component GO:0005575
									WBGene00009304	eva-1	cellular_component GO:0005575
									WBGene00015393	exc-13	extracellular region GO:0005576
									WBGene00015393	exc-13	cellular_component GO:0005575
									WBGene00017644	exc-9	cellular_component GO:0005575
									WBGene00008498	F01D5.8	cellular_component GO:0005575
									WBGene00008512	F01G10.10	extracellular region GO:0005576
									WBGene00008512	F01G10.10	cellular_component GO:0005575
									WBGene00017213	F07E5.8	cellular_component GO:0005575
									WBGene00008607	F09B12.3	extracellular region GO:0005576
									WBGene00008607	F09B12.3	lipid catabolic process GO:0016042
									WBGene00008607	F09B12.3	cellular_component GO:0005575
									WBGene00008607	F09B12.3	phosphorus metabolic process GO:0006793
									WBGene00017302	F09F7.5	cellular_component GO:0005575
									WBGene00008652	F10D11.6	extracellular region GO:0005576
									WBGene00008652	F10D11.6	cellular_component GO:0005575
									WBGene00008661	F10G8.1	phosphorus metabolic process GO:0006793
									WBGene00008711	F11E6.8	purine nucleotide binding GO:0017076
									WBGene00008711	F11E6.8	nucleoside phosphate binding GO:1901265
									WBGene00008711	F11E6.8	adenyl ribonucleotide binding GO:0032559
									WBGene00008711	F11E6.8	ribonucleotide binding GO:0032553
									WBGene00008711	F11E6.8	cellular_component GO:0005575
									WBGene00008711	F11E6.8	phosphorus metabolic process GO:0006793
									WBGene00017384	F11G11.4	cellular_component GO:0005575
									WBGene00008724	F13A7.1	cellular_component GO:0005575
									WBGene00017448	F14B8.6	cellular_component GO:0005575
									WBGene00008811	F14F7.4	cellular_component GO:0005575
									WBGene00017515	F16F9.4	cellular_component GO:0005575
									WBGene00017542	F17E9.5	cellular_component GO:0005575
									WBGene00017636	F20D6.6	protein serine/threonine phosphatase activity GO:0004722
									WBGene00017636	F20D6.6	cellular_component GO:0005575
									WBGene00017637	F20D6.8	purine nucleotide binding GO:0017076
									WBGene00017637	F20D6.8	nucleoside phosphate binding GO:1901265
									WBGene00017637	F20D6.8	ribonucleotide binding GO:0032553
									WBGene00017637	F20D6.8	cellular_component GO:0005575
									WBGene00017647	F20H11.4	phosphorus metabolic process GO:0006793
									WBGene00017672	F21F3.2	purine nucleotide binding GO:0017076
									WBGene00017672	F21F3.2	nucleoside phosphate binding GO:1901265
									WBGene00017672	F21F3.2	adenyl ribonucleotide binding GO:0032559
									WBGene00017672	F21F3.2	ribonucleotide binding GO:0032553
									WBGene00017672	F21F3.2	cellular_component GO:0005575
									WBGene00017672	F21F3.2	phosphorus metabolic process GO:0006793
									WBGene00009031	F21H7.5	cellular_component GO:0005575
									WBGene00009042	F22B5.4	cellular_component GO:0005575
									WBGene00009094	F23H12.5	extracellular region GO:0005576
									WBGene00009094	F23H12.5	cellular_component GO:0005575
									WBGene00009101	F25B3.4	protein serine/threonine phosphatase activity GO:0004722
									WBGene00009101	F25B3.4	cellular_component GO:0005575
									WBGene00009115	F25F2.1	purine nucleotide binding GO:0017076
									WBGene00009115	F25F2.1	nucleoside phosphate binding GO:1901265
									WBGene00009115	F25F2.1	adenyl ribonucleotide binding GO:0032559
									WBGene00009115	F25F2.1	ribonucleotide binding GO:0032553
									WBGene00009115	F25F2.1	cellular_component GO:0005575
									WBGene00009115	F25F2.1	phosphorus metabolic process GO:0006793
									WBGene00009125	F25H5.2	cellular_component GO:0005575
									WBGene00009129	F25H5.7	phosphorus metabolic process GO:0006793
									WBGene00017802	F26A1.3	purine nucleotide binding GO:0017076
									WBGene00017802	F26A1.3	nucleoside phosphate binding GO:1901265
									WBGene00017802	F26A1.3	adenyl ribonucleotide binding GO:0032559
									WBGene00017802	F26A1.3	ribonucleotide binding GO:0032553
									WBGene00017802	F26A1.3	cellular_component GO:0005575
									WBGene00017802	F26A1.3	phosphorus metabolic process GO:0006793
									WBGene00017814	F26A10.2	cellular_component GO:0005575
									WBGene00009149	F26D2.10	cellular_component GO:0005575
									WBGene00009160	F26E4.5	purine nucleotide binding GO:0017076
									WBGene00009160	F26E4.5	non-membrane spanning protein tyrosine kinase activity GO:0004715
									WBGene00009160	F26E4.5	nucleoside phosphate binding GO:1901265
									WBGene00009160	F26E4.5	cytoplasmic side of membrane GO:0098562
									WBGene00009160	F26E4.5	extrinsic component of cytoplasmic side of plasma membrane GO:0031234
									WBGene00009160	F26E4.5	adenyl ribonucleotide binding GO:0032559
									WBGene00009160	F26E4.5	ribonucleotide binding GO:0032553
									WBGene00009160	F26E4.5	cellular_component GO:0005575
									WBGene00009160	F26E4.5	phosphorus metabolic process GO:0006793
									WBGene00009193	F27E5.3	cellular_component GO:0005575
									WBGene00017909	F28H1.4	cellular_component GO:0005575
									WBGene00017937	F30H5.3	peptidase inhibitor activity GO:0030414
									WBGene00017937	F30H5.3	serine-type endopeptidase inhibitor activity GO:0004867
									WBGene00017937	F30H5.3	endopeptidase regulator activity GO:0061135
									WBGene00009331	F32D8.7	peptidase inhibitor activity GO:0030414
									WBGene00009331	F32D8.7	serine-type endopeptidase inhibitor activity GO:0004867
									WBGene00009331	F32D8.7	cellular_component GO:0005575
									WBGene00009331	F32D8.7	endopeptidase regulator activity GO:0061135
									WBGene00018004	F33D11.7	purine nucleotide binding GO:0017076
									WBGene00018004	F33D11.7	nucleoside phosphate binding GO:1901265
									WBGene00018004	F33D11.7	adenyl ribonucleotide binding GO:0032559
									WBGene00018004	F33D11.7	ribonucleotide binding GO:0032553
									WBGene00018004	F33D11.7	cellular_component GO:0005575
									WBGene00018004	F33D11.7	phosphorus metabolic process GO:0006793
									WBGene00009401	F35C11.2	phosphorus metabolic process GO:0006793
									WBGene00009416	F35E2.9	phosphorus metabolic process GO:0006793
									WBGene00009470	F36D3.4	cellular_component GO:0005575
									WBGene00009471	F36D3.5	cellular_component GO:0005575
									WBGene00009492	F36H1.3	phosphorus metabolic process GO:0006793
									WBGene00018119	F36H12.3	cellular_component GO:0005575
									WBGene00018135	F37A4.5	cellular_component GO:0005575
									WBGene00009504	F37B12.1	cellular_component GO:0005575
									WBGene00018178	F38E1.3	purine nucleotide binding GO:0017076
									WBGene00018178	F38E1.3	nucleoside phosphate binding GO:1901265
									WBGene00018178	F38E1.3	adenyl ribonucleotide binding GO:0032559
									WBGene00018178	F38E1.3	ribonucleotide binding GO:0032553
									WBGene00018178	F38E1.3	cellular_component GO:0005575
									WBGene00018178	F38E1.3	phosphorus metabolic process GO:0006793
									WBGene00009548	F38H4.4	phosphorus metabolic process GO:0006793
									WBGene00009592	F40F12.3	cellular_component GO:0005575
									WBGene00009605	F40G12.10	phosphorus metabolic process GO:0006793
									WBGene00018253	F40H6.1	cellular_component GO:0005575
									WBGene00018301	F41G3.5	purine nucleotide binding GO:0017076
									WBGene00018301	F41G3.5	nucleoside phosphate binding GO:1901265
									WBGene00018301	F41G3.5	adenyl ribonucleotide binding GO:0032559
									WBGene00018301	F41G3.5	ribonucleotide binding GO:0032553
									WBGene00018301	F41G3.5	cellular_component GO:0005575
									WBGene00018301	F41G3.5	phosphorus metabolic process GO:0006793
									WBGene00018314	F41H10.1	cellular_component GO:0005575
									WBGene00018336	F42A9.7	cellular_component GO:0005575
									WBGene00018347	F42C5.5	phosphorus metabolic process GO:0006793
									WBGene00018359	F42G8.8	protein serine/threonine phosphatase activity GO:0004722
									WBGene00018359	F42G8.8	cellular_component GO:0005575
									WBGene00018373	F43B10.1	cellular_component GO:0005575
									WBGene00018418	F44E2.4	cellular_component GO:0005575
									WBGene00009708	F44G3.7	extracellular region GO:0005576
									WBGene00009708	F44G3.7	cellular_component GO:0005575
									WBGene00018471	F45E4.6	cellular_component GO:0005575
									WBGene00018531	F47B3.7	phosphorus metabolic process GO:0006793
									WBGene00009884	F49C12.15	cellular_component GO:0005575
									WBGene00018640	F49E10.2	lipid catabolic process GO:0016042
									WBGene00009908	F49H6.5	purine nucleotide binding GO:0017076
									WBGene00009908	F49H6.5	nucleoside phosphate binding GO:1901265
									WBGene00009908	F49H6.5	ribonucleotide binding GO:0032553
									WBGene00009908	F49H6.5	cellular_component GO:0005575
									WBGene00009908	F49H6.5	phosphorus metabolic process GO:0006793
									WBGene00009948	F52H3.6	protein serine/threonine phosphatase activity GO:0004722
									WBGene00009948	F52H3.6	cellular_component GO:0005575
									WBGene00009956	F53B2.5	cellular_component GO:0005575
									WBGene00009959	F53B6.4	cellular_component GO:0005575
									WBGene00010035	F54C8.1	purine nucleotide binding GO:0017076
									WBGene00010035	F54C8.1	monocarboxylic acid catabolic process GO:0072329
									WBGene00010035	F54C8.1	nucleoside phosphate binding GO:1901265
									WBGene00010035	F54C8.1	lipid catabolic process GO:0016042
									WBGene00010035	F54C8.1	lipid oxidation GO:0034440
									WBGene00010046	F54D1.1	cellular_component GO:0005575
									WBGene00010072	F54F12.1	cellular_component GO:0005575
									WBGene00010072	F54F12.1	phosphorus metabolic process GO:0006793
									WBGene00044633	F54H12.7	cellular_component GO:0005575
									WBGene00010114	F55D12.6	cellular_component GO:0005575
									WBGene00018895	F55F8.7	phosphorus metabolic process GO:0006793
									WBGene00018999	F57B9.8	purine nucleotide binding GO:0017076
									WBGene00018999	F57B9.8	non-membrane spanning protein tyrosine kinase activity GO:0004715
									WBGene00018999	F57B9.8	nucleoside phosphate binding GO:1901265
									WBGene00018999	F57B9.8	adenyl ribonucleotide binding GO:0032559
									WBGene00018999	F57B9.8	ribonucleotide binding GO:0032553
									WBGene00018999	F57B9.8	phosphorus metabolic process GO:0006793
									WBGene00019015	F57F4.1	phosphorus metabolic process GO:0006793
									WBGene00019020	F57H12.5	phosphorus metabolic process GO:0006793
									WBGene00010241	F58D2.2	cellular_component GO:0005575
									WBGene00010265	F58G1.3	protein serine/threonine phosphatase activity GO:0004722
									WBGene00010265	F58G1.3	cellular_component GO:0005575
									WBGene00010289	F58H1.6	cellular_component GO:0005575
									WBGene00019081	F59A3.8	purine nucleotide binding GO:0017076
									WBGene00019081	F59A3.8	non-membrane spanning protein tyrosine kinase activity GO:0004715
									WBGene00019081	F59A3.8	nucleoside phosphate binding GO:1901265
									WBGene00019081	F59A3.8	adenyl ribonucleotide binding GO:0032559
									WBGene00019081	F59A3.8	ribonucleotide binding GO:0032553
									WBGene00019081	F59A3.8	phosphorus metabolic process GO:0006793
									WBGene00019086	F59A6.4	purine nucleotide binding GO:0017076
									WBGene00019086	F59A6.4	nucleoside phosphate binding GO:1901265
									WBGene00019086	F59A6.4	adenyl ribonucleotide binding GO:0032559
									WBGene00019086	F59A6.4	ribonucleotide binding GO:0032553
									WBGene00019086	F59A6.4	phosphorus metabolic process GO:0006793
									WBGene00019111	F59E11.5	cellular_component GO:0005575
									WBGene00001391	far-7	extracellular region GO:0005576
									WBGene00001391	far-7	cellular_component GO:0005575
									WBGene00001397	fat-5	cellular_component GO:0005575
									WBGene00001410	feh-1	cellular_component GO:0005575
									WBGene00001414	fer-1	cellular_component GO:0005575
									WBGene00009090	fipr-3	cellular_component GO:0005575
									WBGene00001424	fis-1	cellular_component GO:0005575
									WBGene00001433	fkb-8	cellular_component GO:0005575
									WBGene00001438	fkh-6	reproductive system development GO:0061458
									WBGene00001438	fkh-6	cellular_component GO:0005575
									WBGene00001456	flp-13	extracellular region GO:0005576
									WBGene00001456	flp-13	cellular_component GO:0005575
									WBGene00001462	flp-19	extracellular region GO:0005576
									WBGene00001462	flp-19	cellular_component GO:0005575
									WBGene00016114	flp-27	extracellular region GO:0005576
									WBGene00016114	flp-27	cellular_component GO:0005575
									WBGene00001448	flp-5	extracellular region GO:0005576
									WBGene00001448	flp-5	cellular_component GO:0005575
									WBGene00001452	flp-9	extracellular region GO:0005576
									WBGene00001452	flp-9	cellular_component GO:0005575
									WBGene00001483	fog-3	cellular_component GO:0005575
									WBGene00001487	frk-1	purine nucleotide binding GO:0017076
									WBGene00001487	frk-1	non-membrane spanning protein tyrosine kinase activity GO:0004715
									WBGene00001487	frk-1	nucleoside phosphate binding GO:1901265
									WBGene00001487	frk-1	adenyl ribonucleotide binding GO:0032559
									WBGene00001487	frk-1	ribonucleotide binding GO:0032553
									WBGene00001487	frk-1	cellular_component GO:0005575
									WBGene00001487	frk-1	phosphorus metabolic process GO:0006793
									WBGene00001570	gei-13	cellular_component GO:0005575
									WBGene00007222	gldi-10	cellular_component GO:0005575
									WBGene00007222	gldi-10	phosphorus metabolic process GO:0006793
									WBGene00022180	gldi-9	cellular_component GO:0005575
									WBGene00001603	gln-2	purine nucleotide binding GO:0017076
									WBGene00001603	gln-2	nucleoside phosphate binding GO:1901265
									WBGene00001603	gln-2	adenyl ribonucleotide binding GO:0032559
									WBGene00001603	gln-2	ribonucleotide binding GO:0032553
									WBGene00001603	gln-2	cellular_component GO:0005575
									WBGene00007517	gpx-3	extracellular region GO:0005576
									WBGene00007517	gpx-3	cellular_component GO:0005575
									WBGene00001690	grd-1	extracellular region GO:0005576
									WBGene00001690	grd-1	reproductive system development GO:0061458
									WBGene00001690	grd-1	cellular_component GO:0005575
									WBGene00001691	grd-2	extracellular region GO:0005576
									WBGene00001691	grd-2	reproductive system development GO:0061458
									WBGene00001691	grd-2	cellular_component GO:0005575
									WBGene00001734	grl-25	cellular_component GO:0005575
									WBGene00001716	grl-7	cellular_component GO:0005575
									WBGene00007977	gskl-2	purine nucleotide binding GO:0017076
									WBGene00007977	gskl-2	nucleoside phosphate binding GO:1901265
									WBGene00007977	gskl-2	adenyl ribonucleotide binding GO:0032559
									WBGene00007977	gskl-2	ribonucleotide binding GO:0032553
									WBGene00007977	gskl-2	cellular_component GO:0005575
									WBGene00007977	gskl-2	phosphorus metabolic process GO:0006793
									WBGene00021113	gsp-3	protein serine/threonine phosphatase activity GO:0004722
									WBGene00021113	gsp-3	cellular_component GO:0005575
									WBGene00020187	gsp-4	protein serine/threonine phosphatase activity GO:0004722
									WBGene00020187	gsp-4	cellular_component GO:0005575
									WBGene00016204	gsto-1	cellular response to external stimulus GO:0071496
									WBGene00016204	gsto-1	cellular_component GO:0005575
									WBGene00019636	gsto-3	cellular_component GO:0005575
									WBGene00010366	H05L14.1	purine nucleotide binding GO:0017076
									WBGene00010366	H05L14.1	nucleoside phosphate binding GO:1901265
									WBGene00010366	H05L14.1	adenyl ribonucleotide binding GO:0032559
									WBGene00010366	H05L14.1	ribonucleotide binding GO:0032553
									WBGene00010366	H05L14.1	phosphorus metabolic process GO:0006793
									WBGene00019236	H23N18.5	organic acid transport GO:0015849
									WBGene00019236	H23N18.5	phosphorus metabolic process GO:0006793
									WBGene00019255	H32C10.1	phosphorus metabolic process GO:0006793
									WBGene00001814	haf-4	purine nucleotide binding GO:0017076
									WBGene00001814	haf-4	nucleoside phosphate binding GO:1901265
									WBGene00001814	haf-4	adenyl ribonucleotide binding GO:0032559
									WBGene00001814	haf-4	ribonucleotide binding GO:0032553
									WBGene00001814	haf-4	ABC-type transporter activity GO:0140359
									WBGene00001814	haf-4	cellular_component GO:0005575
									WBGene00001819	haf-9	purine nucleotide binding GO:0017076
									WBGene00001819	haf-9	nucleoside phosphate binding GO:1901265
									WBGene00001819	haf-9	adenyl ribonucleotide binding GO:0032559
									WBGene00001819	haf-9	ribonucleotide binding GO:0032553
									WBGene00001819	haf-9	ABC-type transporter activity GO:0140359
									WBGene00001819	haf-9	cellular_component GO:0005575
									WBGene00021214	hasp-2	purine nucleotide binding GO:0017076
									WBGene00021214	hasp-2	nucleoside phosphate binding GO:1901265
									WBGene00021214	hasp-2	adenyl ribonucleotide binding GO:0032559
									WBGene00021214	hasp-2	ribonucleotide binding GO:0032553
									WBGene00021214	hasp-2	cellular_component GO:0005575
									WBGene00021214	hasp-2	phosphorus metabolic process GO:0006793
									WBGene00001839	hdl-1	cellular_component GO:0005575
									WBGene00006409	hdl-2	cellular_component GO:0005575
									WBGene00009738	hecw-1	cellular_component GO:0005575
									WBGene00013852	hhat-1	cellular_component GO:0005575
									WBGene00001852	hil-1	pharynx development GO:0060465
									WBGene00001852	hil-1	cellular_component GO:0005575
									WBGene00015148	hpo-28	cellular_component GO:0005575
									WBGene00013690	hprt-1	nucleoside phosphate binding GO:1901265
									WBGene00013690	hprt-1	phosphorus metabolic process GO:0006793
									WBGene00002011	hsp-12.2	cellular_component GO:0005575
									WBGene00014240	htas-1	cellular_component GO:0005575
									WBGene00017673	icmt-1	cellular_component GO:0005575
									WBGene00002050	ifa-1	negative regulation of gene expression epigenetic GO:0045814
									WBGene00002050	ifa-1	nucleus localization GO:0051647
									WBGene00002050	ifa-1	cellular_component GO:0005575
									WBGene00002050	ifa-1	structural constituent of cytoskeleton GO:0005200
									WBGene00002054	ifb-2	negative regulation of gene expression epigenetic GO:0045814
									WBGene00002054	ifb-2	nucleus localization GO:0051647
									WBGene00002054	ifb-2	cellular_component GO:0005575
									WBGene00002054	ifb-2	structural constituent of cytoskeleton GO:0005200
									WBGene00002055	ifc-1	negative regulation of gene expression epigenetic GO:0045814
									WBGene00002055	ifc-1	nucleus localization GO:0051647
									WBGene00002055	ifc-1	cellular_component GO:0005575
									WBGene00002055	ifc-1	structural constituent of cytoskeleton GO:0005200
									WBGene00002057	ifd-1	negative regulation of gene expression epigenetic GO:0045814
									WBGene00002057	ifd-1	nucleus localization GO:0051647
									WBGene00002057	ifd-1	cellular_component GO:0005575
									WBGene00002057	ifd-1	structural constituent of cytoskeleton GO:0005200
									WBGene00002059	ife-1	cellular_component GO:0005575
									WBGene00002065	iff-2	reproductive system development GO:0061458
									WBGene00002065	iff-2	cellular_component GO:0005575
									WBGene00002067	ifp-1	negative regulation of gene expression epigenetic GO:0045814
									WBGene00002067	ifp-1	nucleus localization GO:0051647
									WBGene00002067	ifp-1	cellular_component GO:0005575
									WBGene00002067	ifp-1	structural constituent of cytoskeleton GO:0005200
									WBGene00002128	inx-6	cellular_component GO:0005575
									WBGene00017026	ipla-4	lipid catabolic process GO:0016042
									WBGene00011322	irld-14	cellular_component GO:0005575
									WBGene00008772	irld-4	cellular_component GO:0005575
									WBGene00009239	irld-6	cellular_component GO:0005575
									WBGene00018360	irld-8	cellular_component GO:0005575
									WBGene00016106	itm-2	cellular_component GO:0005575
									WBGene00010524	K03B8.6	extracellular structure organization GO:0043062
									WBGene00010524	K03B8.6	external encapsulating structure organization GO:0045229
									WBGene00010524	K03B8.6	metalloendopeptidase activity GO:0004222
									WBGene00019459	K06H7.8	purine nucleotide binding GO:0017076
									WBGene00019459	K06H7.8	nucleoside phosphate binding GO:1901265
									WBGene00019459	K06H7.8	adenyl ribonucleotide binding GO:0032559
									WBGene00019459	K06H7.8	ribonucleotide binding GO:0032553
									WBGene00019459	K06H7.8	phosphorus metabolic process GO:0006793
									WBGene00010612	K07A1.5	cellular_component GO:0005575
									WBGene00019461	K07A3.3	purine nucleotide binding GO:0017076
									WBGene00019461	K07A3.3	nucleoside phosphate binding GO:1901265
									WBGene00019461	K07A3.3	adenyl ribonucleotide binding GO:0032559
									WBGene00019461	K07A3.3	ribonucleotide binding GO:0032553
									WBGene00010634	K07F5.6	cellular_component GO:0005575
									WBGene00010634	K07F5.6	phosphorus metabolic process GO:0006793
									WBGene00010712	K09B11.5	purine nucleotide binding GO:0017076
									WBGene00010712	K09B11.5	non-membrane spanning protein tyrosine kinase activity GO:0004715
									WBGene00010712	K09B11.5	nucleoside phosphate binding GO:1901265
									WBGene00010712	K09B11.5	adenyl ribonucleotide binding GO:0032559
									WBGene00010712	K09B11.5	ribonucleotide binding GO:0032553
									WBGene00010712	K09B11.5	phosphorus metabolic process GO:0006793
									WBGene00019556	K09C6.2	purine nucleotide binding GO:0017076
									WBGene00019556	K09C6.2	nucleoside phosphate binding GO:1901265
									WBGene00019556	K09C6.2	adenyl ribonucleotide binding GO:0032559
									WBGene00019556	K09C6.2	ribonucleotide binding GO:0032553
									WBGene00019556	K09C6.2	phosphorus metabolic process GO:0006793
									WBGene00019561	K09C6.7	phosphorus metabolic process GO:0006793
									WBGene00019586	K09F6.3	phosphorus metabolic process GO:0006793
									WBGene00010728	K09G1.2	cellular_component GO:0005575
									WBGene00010738	K10D3.4	peptidase inhibitor activity GO:0030414
									WBGene00010738	K10D3.4	serine-type endopeptidase inhibitor activity GO:0004867
									WBGene00010738	K10D3.4	endopeptidase regulator activity GO:0061135
									WBGene00019642	K11C4.1	purine nucleotide binding GO:0017076
									WBGene00019642	K11C4.1	nucleoside phosphate binding GO:1901265
									WBGene00019642	K11C4.1	adenyl ribonucleotide binding GO:0032559
									WBGene00019642	K11C4.1	ribonucleotide binding GO:0032553
									WBGene00019642	K11C4.1	phosphorus metabolic process GO:0006793
									WBGene00020952	kel-8	cellular_component GO:0005575
									WBGene00002198	kin-14	purine nucleotide binding GO:0017076
									WBGene00002198	kin-14	non-membrane spanning protein tyrosine kinase activity GO:0004715
									WBGene00002198	kin-14	nucleoside phosphate binding GO:1901265
									WBGene00002198	kin-14	adenyl ribonucleotide binding GO:0032559
									WBGene00002198	kin-14	ribonucleotide binding GO:0032553
									WBGene00002198	kin-14	phosphorus metabolic process GO:0006793
									WBGene00002204	kin-21	purine nucleotide binding GO:0017076
									WBGene00002204	kin-21	non-membrane spanning protein tyrosine kinase activity GO:0004715
									WBGene00002204	kin-21	nucleoside phosphate binding GO:1901265
									WBGene00002204	kin-21	adenyl ribonucleotide binding GO:0032559
									WBGene00002204	kin-21	ribonucleotide binding GO:0032553
									WBGene00002204	kin-21	phosphorus metabolic process GO:0006793
									WBGene00002206	kin-24	purine nucleotide binding GO:0017076
									WBGene00002206	kin-24	non-membrane spanning protein tyrosine kinase activity GO:0004715
									WBGene00002206	kin-24	nucleoside phosphate binding GO:1901265
									WBGene00002206	kin-24	cytoplasmic side of membrane GO:0098562
									WBGene00002206	kin-24	extrinsic component of cytoplasmic side of plasma membrane GO:0031234
									WBGene00002206	kin-24	adenyl ribonucleotide binding GO:0032559
									WBGene00002206	kin-24	ribonucleotide binding GO:0032553
									WBGene00002206	kin-24	cellular_component GO:0005575
									WBGene00002206	kin-24	phosphorus metabolic process GO:0006793
									WBGene00002208	kin-26	purine nucleotide binding GO:0017076
									WBGene00002208	kin-26	non-membrane spanning protein tyrosine kinase activity GO:0004715
									WBGene00002208	kin-26	nucleoside phosphate binding GO:1901265
									WBGene00002208	kin-26	adenyl ribonucleotide binding GO:0032559
									WBGene00002208	kin-26	ribonucleotide binding GO:0032553
									WBGene00002208	kin-26	phosphorus metabolic process GO:0006793
									WBGene00002193	kin-5	purine nucleotide binding GO:0017076
									WBGene00002193	kin-5	non-membrane spanning protein tyrosine kinase activity GO:0004715
									WBGene00002193	kin-5	nucleoside phosphate binding GO:1901265
									WBGene00002193	kin-5	adenyl ribonucleotide binding GO:0032559
									WBGene00002193	kin-5	ribonucleotide binding GO:0032553
									WBGene00002193	kin-5	phosphorus metabolic process GO:0006793
									WBGene00002227	klp-17	purine nucleotide binding GO:0017076
									WBGene00002227	klp-17	nucleoside phosphate binding GO:1901265
									WBGene00002227	klp-17	adenyl ribonucleotide binding GO:0032559
									WBGene00002227	klp-17	ribonucleotide binding GO:0032553
									WBGene00002227	klp-17	cellular_component GO:0005575
									WBGene00011088	kmo-2	nucleoside phosphate binding GO:1901265
									WBGene00011088	kmo-2	cellular_component GO:0005575
									WBGene00006505	lagr-1	cellular_component GO:0005575
									WBGene00002266	lec-3	cellular_component GO:0005575
									WBGene00002282	let-4	cellular_component GO:0005575
									WBGene00007903	lgc-21	cellular_component GO:0005575
									WBGene00022283	lgc-27	cellular_component GO:0005575
									WBGene00015988	lido-18	cellular_component GO:0005575
									WBGene00017904	lim-8	cellular_component GO:0005575
									WBGene00003000	lin-11	cellular_component GO:0005575
									WBGene00003015	lin-29	extracellular structure organization GO:0043062
									WBGene00003015	lin-29	external encapsulating structure organization GO:0045229
									WBGene00003015	lin-29	molting cycle GO:0042303
									WBGene00003015	lin-29	cuticle development GO:0042335
									WBGene00003015	lin-29	reproductive system development GO:0061458
									WBGene00003015	lin-29	cellular_component GO:0005575
									WBGene00018572	lin-42	cellular_component GO:0005575
									WBGene00020016	lipl-3	extracellular region GO:0005576
									WBGene00020016	lipl-3	lipid catabolic process GO:0016042
									WBGene00020016	lipl-3	cellular_component GO:0005575
									WBGene00019939	lips-17	lipid catabolic process GO:0016042
									WBGene00008655	lips-3	lipid catabolic process GO:0016042
									WBGene00014009	lips-6	lipid catabolic process GO:0016042
									WBGene00003057	lon-3	collagen trimer GO:0005581
									WBGene00003057	lon-3	cellular_component GO:0005575
									WBGene00003057	lon-3	external encapsulating structure GO:0030312
									WBGene00003057	lon-3	structural constituent of cuticle GO:0042302
									WBGene00013352	lon-8	extracellular region GO:0005576
									WBGene00012261	lpr-3	extracellular region GO:0005576
									WBGene00012257	lpr-4	extracellular region GO:0005576
									WBGene00012256	lpr-5	extracellular region GO:0005576
									WBGene00012256	lpr-5	cellular_component GO:0005575
									WBGene00012255	lpr-6	extracellular region GO:0005576
									WBGene00012255	lpr-6	cellular_component GO:0005575
									WBGene00022789	lron-2	cellular_component GO:0005575
									WBGene00019756	lrpc-1	chitin binding GO:0008061
									WBGene00019756	lrpc-1	extracellular region GO:0005576
									WBGene00022610	ltah-1.2	organic acid transport GO:0015849
									WBGene00022610	ltah-1.2	cellular_component GO:0005575
									WBGene00010869	M05B5.1	cellular_component GO:0005575
									WBGene00010869	M05B5.1	phosphorus metabolic process GO:0006793
									WBGene00010871	M05B5.3	cellular_component GO:0005575
									WBGene00010915	M110.7	lipid catabolic process GO:0016042
									WBGene00010915	M110.7	cellular_component GO:0005575
									WBGene00014813	M176.9	purine nucleotide binding GO:0017076
									WBGene00014813	M176.9	non-membrane spanning protein tyrosine kinase activity GO:0004715
									WBGene00014813	M176.9	nucleoside phosphate binding GO:1901265
									WBGene00014813	M176.9	adenyl ribonucleotide binding GO:0032559
									WBGene00014813	M176.9	ribonucleotide binding GO:0032553
									WBGene00014813	M176.9	phosphorus metabolic process GO:0006793
									WBGene00010900	M28.9	cellular_component GO:0005575
									WBGene00010883	M7.7	purine nucleotide binding GO:0017076
									WBGene00010883	M7.7	nucleoside phosphate binding GO:1901265
									WBGene00010883	M7.7	adenyl ribonucleotide binding GO:0032559
									WBGene00010883	M7.7	ribonucleotide binding GO:0032553
									WBGene00010883	M7.7	cellular_component GO:0005575
									WBGene00010883	M7.7	phosphorus metabolic process GO:0006793
									WBGene00003104	mab-7	cellular_component GO:0005575
									WBGene00009958	madd-4	extracellular structure organization GO:0043062
									WBGene00009958	madd-4	external encapsulating structure organization GO:0045229
									WBGene00009958	madd-4	extracellular region GO:0005576
									WBGene00009958	madd-4	cellular_component GO:0005575
									WBGene00022608	madf-9	cellular_component GO:0005575
									WBGene00008150	mam-2	cellular_component GO:0005575
									WBGene00007446	mboa-4	cellular_component GO:0005575
									WBGene00003163	mdl-1	cellular_component GO:0005575
									WBGene00003166	mec-2	cellular_component GO:0005575
									WBGene00007714	melo-3	cellular_component GO:0005575
									WBGene00023451	mlc-7	cellular_component GO:0005575
									WBGene00015646	mlt-10	molting cycle GO:0042303
									WBGene00015646	mlt-10	cuticle development GO:0042335
									WBGene00015646	mlt-10	extracellular region GO:0005576
									WBGene00015646	mlt-10	cellular_component GO:0005575
									WBGene00012186	mlt-11	peptidase inhibitor activity GO:0030414
									WBGene00012186	mlt-11	extracellular region GO:0005576
									WBGene00012186	mlt-11	serine-type endopeptidase inhibitor activity GO:0004867
									WBGene00012186	mlt-11	endopeptidase regulator activity GO:0061135
									WBGene00021095	mlt-8	cytoplasmic side of membrane GO:0098562
									WBGene00021095	mlt-8	lipid catabolic process GO:0016042
									WBGene00021095	mlt-8	cellular_component GO:0005575
									WBGene00009311	mltn-1	cellular_component GO:0005575
									WBGene00020116	moa-1	cellular_component GO:0005575
									WBGene00020116	moa-1	phosphorus metabolic process GO:0006793
									WBGene00017387	mpst-4	cellular_component GO:0005575
									WBGene00009682	msd-2	cellular_component GO:0005575
									WBGene00016447	msd-4	cellular_component GO:0005575
									WBGene00003426	msp-19	cellular_component GO:0005575
									WBGene00003424	msp-3	cellular_component GO:0005575
									WBGene00003431	msp-33	cellular_component GO:0005575
									WBGene00003434	msp-38	cellular_component GO:0005575
									WBGene00003442	msp-49	cellular_component GO:0005575
									WBGene00003448	msp-55	cellular_component GO:0005575
									WBGene00003464	msp-77	cellular_component GO:0005575
									WBGene00003465	msp-78	cellular_component GO:0005575
									WBGene00017059	msrp-5	cellular_component GO:0005575
									WBGene00003473	mtl-1	cellular_component GO:0005575
									WBGene00003482	mua-3	cellular_component GO:0005575
									WBGene00003520	nas-1	metalloendopeptidase activity GO:0004222
									WBGene00003520	nas-1	extracellular region GO:0005576
									WBGene00003520	nas-1	cellular_component GO:0005575
									WBGene00003533	nas-14	metalloendopeptidase activity GO:0004222
									WBGene00003533	nas-14	extracellular region GO:0005576
									WBGene00003533	nas-14	cellular_component GO:0005575
									WBGene00003534	nas-15	metalloendopeptidase activity GO:0004222
									WBGene00003534	nas-15	extracellular region GO:0005576
									WBGene00003534	nas-15	cellular_component GO:0005575
									WBGene00003542	nas-23	metalloendopeptidase activity GO:0004222
									WBGene00003542	nas-23	extracellular region GO:0005576
									WBGene00003542	nas-23	cellular_component GO:0005575
									WBGene00003548	nas-30	metalloendopeptidase activity GO:0004222
									WBGene00003552	nas-36	molting cycle GO:0042303
									WBGene00003552	nas-36	metalloendopeptidase activity GO:0004222
									WBGene00003552	nas-36	extracellular region GO:0005576
									WBGene00003552	nas-36	cellular_component GO:0005575
									WBGene00003554	nas-38	molting cycle GO:0042303
									WBGene00003554	nas-38	metalloendopeptidase activity GO:0004222
									WBGene00003554	nas-38	extracellular region GO:0005576
									WBGene00003554	nas-38	cellular_component GO:0005575
									WBGene00003523	nas-4	metalloendopeptidase activity GO:0004222
									WBGene00003523	nas-4	extracellular region GO:0005576
									WBGene00003523	nas-4	cellular_component GO:0005575
									WBGene00003526	nas-7	pharynx development GO:0060465
									WBGene00003526	nas-7	metalloendopeptidase activity GO:0004222
									WBGene00003526	nas-7	extracellular region GO:0005576
									WBGene00003526	nas-7	cellular_component GO:0005575
									WBGene00003527	nas-8	metalloendopeptidase activity GO:0004222
									WBGene00003527	nas-8	extracellular region GO:0005576
									WBGene00003527	nas-8	cellular_component GO:0005575
									WBGene00003562	ncr-2	cellular_component GO:0005575
									WBGene00017842	nep-12	metalloendopeptidase activity GO:0004222
									WBGene00017842	nep-12	cellular_component GO:0005575
									WBGene00020230	nep-2	cell surface GO:0009986
									WBGene00020230	nep-2	metalloendopeptidase activity GO:0004222
									WBGene00020230	nep-2	cellular_component GO:0005575
									WBGene00020293	nep-20	metalloendopeptidase activity GO:0004222
									WBGene00020293	nep-20	cellular_component GO:0005575
									WBGene00013785	nep-23	metalloendopeptidase activity GO:0004222
									WBGene00013785	nep-23	cellular_component GO:0005575
									WBGene00017393	nep-5	metalloendopeptidase activity GO:0004222
									WBGene00017393	nep-5	cellular_component GO:0005575
									WBGene00017550	nep-6	metalloendopeptidase activity GO:0004222
									WBGene00017550	nep-6	cellular_component GO:0005575
									WBGene00017553	nep-8	metalloendopeptidase activity GO:0004222
									WBGene00017553	nep-8	cellular_component GO:0005575
									WBGene00003704	nhr-114	cellular_component GO:0005575
									WBGene00003675	nhr-85	cellular_component GO:0005575
									WBGene00008074	nkb-2	cellular_component GO:0005575
									WBGene00006412	nlg-1	cell surface GO:0009986
									WBGene00006412	nlg-1	cellular_component GO:0005575
									WBGene00003742	nlp-4	cell surface GO:0009986
									WBGene00003742	nlp-4	extracellular region GO:0005576
									WBGene00003742	nlp-4	cellular_component GO:0005575
									WBGene00012437	nmy-3	purine nucleotide binding GO:0017076
									WBGene00012437	nmy-3	nucleoside phosphate binding GO:1901265
									WBGene00012437	nmy-3	adenyl ribonucleotide binding GO:0032559
									WBGene00012437	nmy-3	ribonucleotide binding GO:0032553
									WBGene00012437	nmy-3	cellular_component GO:0005575
									WBGene00003778	nnt-1	purine nucleotide binding GO:0017076
									WBGene00003778	nnt-1	nucleoside phosphate binding GO:1901265
									WBGene00003778	nnt-1	cellular_component GO:0005575
									WBGene00003778	nnt-1	phosphorus metabolic process GO:0006793
									WBGene00009926	noah-2	molting cycle GO:0042303
									WBGene00009926	noah-2	cellular_component GO:0005575
									WBGene00020854	nrsn-1	cellular_component GO:0005575
									WBGene00016212	nyn-3	cellular_component GO:0005575
									WBGene00009413	oac-19	cellular_component GO:0005575
									WBGene00020864	oac-50	cellular_component GO:0005575
									WBGene00016753	oac-9	cellular_component GO:0005575
									WBGene00044122	osp-1	cellular_component GO:0005575
									WBGene00003906	paf-1	lipid catabolic process GO:0016042
									WBGene00003906	paf-1	cellular_component GO:0005575
									WBGene00019151	pck-3	purine nucleotide binding GO:0017076
									WBGene00019151	pck-3	monocarboxylic acid catabolic process GO:0072329
									WBGene00019151	pck-3	nucleoside phosphate binding GO:1901265
									WBGene00019151	pck-3	ribonucleotide binding GO:0032553
									WBGene00019151	pck-3	lipid catabolic process GO:0016042
									WBGene00003959	pcp-4	cellular_component GO:0005575
									WBGene00003981	pes-8	cellular_component GO:0005575
									WBGene00008230	pfk-1.2	purine nucleotide binding GO:0017076
									WBGene00008230	pfk-1.2	nucleoside phosphate binding GO:1901265
									WBGene00008230	pfk-1.2	adenyl ribonucleotide binding GO:0032559
									WBGene00008230	pfk-1.2	ribonucleotide binding GO:0032553
									WBGene00008230	pfk-1.2	cellular_component GO:0005575
									WBGene00008230	pfk-1.2	phosphorus metabolic process GO:0006793
									WBGene00004008	pgp-14	purine nucleotide binding GO:0017076
									WBGene00004008	pgp-14	nucleoside phosphate binding GO:1901265
									WBGene00004008	pgp-14	adenyl ribonucleotide binding GO:0032559
									WBGene00004008	pgp-14	ribonucleotide binding GO:0032553
									WBGene00004008	pgp-14	ABC-type transporter activity GO:0140359
									WBGene00004008	pgp-14	cellular_component GO:0005575
									WBGene00004017	phg-1	cellular_component GO:0005575
									WBGene00013999	phyh-1	monocarboxylic acid catabolic process GO:0072329
									WBGene00013999	phyh-1	lipid catabolic process GO:0016042
									WBGene00013999	phyh-1	lipid oxidation GO:0034440
									WBGene00009384	piit-1	peptidase inhibitor activity GO:0030414
									WBGene00009384	piit-1	serine-type endopeptidase inhibitor activity GO:0004867
									WBGene00009384	piit-1	endopeptidase regulator activity GO:0061135
									WBGene00017312	pitr-5	cellular_component GO:0005575
									WBGene00004084	pph-2	phosphorus metabolic process GO:0006793
									WBGene00004122	pqn-35	cellular_component GO:0005575
									WBGene00004154	pqn-72	cellular_component GO:0005575
									WBGene00004156	pqn-74	chitin binding GO:0008061
									WBGene00004156	pqn-74	extracellular region GO:0005576
									WBGene00004156	pqn-74	cellular_component GO:0005575
									WBGene00004212	ptl-1	cellular_component GO:0005575
									WBGene00016053	ptp-5.1	cellular_component GO:0005575
									WBGene00016053	ptp-5.1	phosphorus metabolic process GO:0006793
									WBGene00013304	ptp-5.2	phosphorus metabolic process GO:0006793
									WBGene00021207	ptp-5.3	phosphorus metabolic process GO:0006793
									WBGene00004216	ptr-1	molting cycle GO:0042303
									WBGene00004216	ptr-1	reproductive system development GO:0061458
									WBGene00004216	ptr-1	cellular_component GO:0005575
									WBGene00004224	ptr-10	molting cycle GO:0042303
									WBGene00004224	ptr-10	cellular_component GO:0005575
									WBGene00004230	ptr-16	molting cycle GO:0042303
									WBGene00004230	ptr-16	cellular_component GO:0005575
									WBGene00004232	ptr-18	molting cycle GO:0042303
									WBGene00004232	ptr-18	reproductive system development GO:0061458
									WBGene00004232	ptr-18	cellular_component GO:0005575
									WBGene00004219	ptr-4	molting cycle GO:0042303
									WBGene00004219	ptr-4	reproductive system development GO:0061458
									WBGene00004219	ptr-4	cellular_component GO:0005575
									WBGene00004264	qua-1	molting cycle GO:0042303
									WBGene00004264	qua-1	extracellular region GO:0005576
									WBGene00004264	qua-1	reproductive system development GO:0061458
									WBGene00004264	qua-1	cellular_component GO:0005575
									WBGene00004264	qua-1	external encapsulating structure GO:0030312
									WBGene00010992	R03D7.8	protein serine/threonine phosphatase activity GO:0004722
									WBGene00010992	R03D7.8	cellular_component GO:0005575
									WBGene00011105	R07E3.4	carbohydrate derivative transport GO:1901264
									WBGene00011105	R07E3.4	cellular_component GO:0005575
									WBGene00011133	R08A2.2	protein serine/threonine phosphatase activity GO:0004722
									WBGene00011133	R08A2.2	cellular_component GO:0005575
									WBGene00020084	R105.1	extracellular region GO:0005576
									WBGene00020084	R105.1	cellular_component GO:0005575
									WBGene00011191	R10D12.10	purine nucleotide binding GO:0017076
									WBGene00011191	R10D12.10	nucleoside phosphate binding GO:1901265
									WBGene00011191	R10D12.10	adenyl ribonucleotide binding GO:0032559
									WBGene00011191	R10D12.10	ribonucleotide binding GO:0032553
									WBGene00011191	R10D12.10	cellular_component GO:0005575
									WBGene00011191	R10D12.10	phosphorus metabolic process GO:0006793
									WBGene00011202	R10E4.6	cellular_component GO:0005575
									WBGene00019997	R10F2.6	phosphorus metabolic process GO:0006793
									WBGene00020003	R11E3.1	purine nucleotide binding GO:0017076
									WBGene00020003	R11E3.1	non-membrane spanning protein tyrosine kinase activity GO:0004715
									WBGene00020003	R11E3.1	nucleoside phosphate binding GO:1901265
									WBGene00020003	R11E3.1	adenyl ribonucleotide binding GO:0032559
									WBGene00020003	R11E3.1	ribonucleotide binding GO:0032553
									WBGene00020003	R11E3.1	phosphorus metabolic process GO:0006793
									WBGene00020017	R12A1.3	peptidase inhibitor activity GO:0030414
									WBGene00020017	R12A1.3	extracellular region GO:0005576
									WBGene00020017	R12A1.3	serine-type endopeptidase inhibitor activity GO:0004867
									WBGene00020017	R12A1.3	cellular_component GO:0005575
									WBGene00020017	R12A1.3	endopeptidase regulator activity GO:0061135
									WBGene00020053	R13A5.11	protein serine/threonine phosphatase activity GO:0004722
									WBGene00020053	R13A5.11	cellular_component GO:0005575
									WBGene00020117	R155.3	cellular_component GO:0005575
									WBGene00020117	R155.3	phosphorus metabolic process GO:0006793
									WBGene00004300	ram-2	collagen trimer GO:0005581
									WBGene00004300	ram-2	cellular_component GO:0005575
									WBGene00004300	ram-2	structural constituent of cuticle GO:0042302
									WBGene00007190	rmd-3	cellular_component GO:0005575
									WBGene00020070	rmd-6	cellular_component GO:0005575
									WBGene00015781	rml-3	cellular_component GO:0005575
									WBGene00004394	rol-1	collagen trimer GO:0005581
									WBGene00004394	rol-1	cellular_component GO:0005575
									WBGene00004394	rol-1	structural constituent of cuticle GO:0042302
									WBGene00004397	rol-6	collagen trimer GO:0005581
									WBGene00004397	rol-6	molting cycle GO:0042303
									WBGene00004397	rol-6	cuticle development GO:0042335
									WBGene00004397	rol-6	cellular_component GO:0005575
									WBGene00004397	rol-6	external encapsulating structure GO:0030312
									WBGene00004397	rol-6	structural constituent of cuticle GO:0042302
									WBGene00004398	rol-8	collagen trimer GO:0005581
									WBGene00004398	rol-8	cellular_component GO:0005575
									WBGene00004398	rol-8	structural constituent of cuticle GO:0042302
									WBGene00006416	sams-5	purine nucleotide binding GO:0017076
									WBGene00006416	sams-5	nucleoside phosphate binding GO:1901265
									WBGene00006416	sams-5	adenyl ribonucleotide binding GO:0032559
									WBGene00006416	sams-5	ribonucleotide binding GO:0032553
									WBGene00006416	sams-5	cellular_component GO:0005575
									WBGene00008692	scav-4	cellular_component GO:0005575
									WBGene00009895	scl-2	extracellular region GO:0005576
									WBGene00009895	scl-2	cellular_component GO:0005575
									WBGene00008681	scrm-4	cellular_component GO:0005575
									WBGene00007080	sfxn-1.1	organic acid transport GO:0015849
									WBGene00007080	sfxn-1.1	amino acid transport GO:0006865
									WBGene00007080	sfxn-1.1	cellular_component GO:0005575
									WBGene00009513	sfxn-1.2	organic acid transport GO:0015849
									WBGene00009513	sfxn-1.2	amino acid transport GO:0006865
									WBGene00009513	sfxn-1.2	cellular_component GO:0005575
									WBGene00008137	sfxn-1.4	organic acid transport GO:0015849
									WBGene00008137	sfxn-1.4	amino acid transport GO:0006865
									WBGene00008137	sfxn-1.4	cellular_component GO:0005575
									WBGene00004811	skr-5	cellular_component GO:0005575
									WBGene00020837	slc-36.2	organic acid transport GO:0015849
									WBGene00020837	slc-36.2	amino acid transport GO:0006865
									WBGene00020837	slc-36.2	cellular_component GO:0005575
									WBGene00022417	smex-2	cellular_component GO:0005575
									WBGene00007733	smz-1	cellular_component GO:0005575
									WBGene00020661	smz-2	cellular_component GO:0005575
									WBGene00004909	snf-10	organic acid transport GO:0015849
									WBGene00004909	snf-10	amino acid transport GO:0006865
									WBGene00004909	snf-10	cellular_component GO:0005575
									WBGene00004910	snf-11	organic acid transport GO:0015849
									WBGene00004910	snf-11	amino acid transport GO:0006865
									WBGene00004910	snf-11	cellular_component GO:0005575
									WBGene00004901	snf-2	organic acid transport GO:0015849
									WBGene00004901	snf-2	amino acid transport GO:0006865
									WBGene00004901	snf-2	cellular_component GO:0005575
									WBGene00004904	snf-5	organic acid transport GO:0015849
									WBGene00004904	snf-5	amino acid transport GO:0006865
									WBGene00004904	snf-5	cellular_component GO:0005575
									WBGene00004964	spe-10	nucleus localization GO:0051647
									WBGene00004964	spe-10	cellular_component GO:0005575
									WBGene00004965	spe-11	cellular_component GO:0005575
									WBGene00004969	spe-15	purine nucleotide binding GO:0017076
									WBGene00004969	spe-15	nucleoside phosphate binding GO:1901265
									WBGene00004969	spe-15	adenyl ribonucleotide binding GO:0032559
									WBGene00004969	spe-15	ribonucleotide binding GO:0032553
									WBGene00004969	spe-15	cellular_component GO:0005575
									WBGene00004972	spe-26	cellular_component GO:0005575
									WBGene00004958	spe-4	cell surface GO:0009986
									WBGene00004958	spe-4	cellular_component GO:0005575
									WBGene00004976	spe-41	cellular_component GO:0005575
									WBGene00010136	spe-54	phosphorus metabolic process GO:0006793
									WBGene00004960	spe-6	purine nucleotide binding GO:0017076
									WBGene00004960	spe-6	nucleoside phosphate binding GO:1901265
									WBGene00004960	spe-6	adenyl ribonucleotide binding GO:0032559
									WBGene00004960	spe-6	ribonucleotide binding GO:0032553
									WBGene00004960	spe-6	cellular_component GO:0005575
									WBGene00004960	spe-6	phosphorus metabolic process GO:0006793
									WBGene00004962	spe-8	purine nucleotide binding GO:0017076
									WBGene00004962	spe-8	non-membrane spanning protein tyrosine kinase activity GO:0004715
									WBGene00004962	spe-8	nucleoside phosphate binding GO:1901265
									WBGene00004962	spe-8	cytoplasmic side of membrane GO:0098562
									WBGene00004962	spe-8	extrinsic component of cytoplasmic side of plasma membrane GO:0031234
									WBGene00004962	spe-8	adenyl ribonucleotide binding GO:0032559
									WBGene00004962	spe-8	ribonucleotide binding GO:0032553
									WBGene00004962	spe-8	cellular_component GO:0005575
									WBGene00004962	spe-8	phosphorus metabolic process GO:0006793
									WBGene00008598	spin-3	cellular_component GO:0005575
									WBGene00005016	sqt-1	collagen trimer GO:0005581
									WBGene00005016	sqt-1	molting cycle GO:0042303
									WBGene00005016	sqt-1	cuticle development GO:0042335
									WBGene00005016	sqt-1	structural constituent of cuticle GO:0042302
									WBGene00005017	sqt-2	collagen trimer GO:0005581
									WBGene00005017	sqt-2	molting cycle GO:0042303
									WBGene00005017	sqt-2	cuticle development GO:0042335
									WBGene00005017	sqt-2	structural constituent of cuticle GO:0042302
									WBGene00005018	sqt-3	collagen trimer GO:0005581
									WBGene00005018	sqt-3	molting cycle GO:0042303
									WBGene00005018	sqt-3	cuticle development GO:0042335
									WBGene00005018	sqt-3	extracellular region GO:0005576
									WBGene00005018	sqt-3	external encapsulating structure GO:0030312
									WBGene00005018	sqt-3	structural constituent of cuticle GO:0042302
									WBGene00006060	sth-1	cellular_component GO:0005575
									WBGene00020914	sulp-6	cellular_component GO:0005575
									WBGene00011235	suro-1	extracellular region GO:0005576
									WBGene00011235	suro-1	cellular_component GO:0005575
									WBGene00011235	suro-1	external encapsulating structure GO:0030312
									WBGene00007384	swt-3	cellular_component GO:0005575
									WBGene00006366	sym-1	extracellular region GO:0005576
									WBGene00006366	sym-1	cellular_component GO:0005575
									WBGene00006367	sym-2	cellular_component GO:0005575
									WBGene00011328	T01D3.3	peptidase inhibitor activity GO:0030414
									WBGene00011328	T01D3.3	extracellular region GO:0005576
									WBGene00011328	T01D3.3	serine-type endopeptidase inhibitor activity GO:0004867
									WBGene00011328	T01D3.3	endopeptidase regulator activity GO:0061135
									WBGene00011378	T02E1.6	cellular_component GO:0005575
									WBGene00011379	T02E1.7	cellular_component GO:0005575
									WBGene00011397	T03E6.8	cellular_component GO:0005575
									WBGene00011401	T03F6.6	cellular_component GO:0005575
									WBGene00011438	T04F3.3	phosphorus metabolic process GO:0006793
									WBGene00020223	T05A7.6	purine nucleotide binding GO:0017076
									WBGene00020223	T05A7.6	nucleoside phosphate binding GO:1901265
									WBGene00020223	T05A7.6	adenyl ribonucleotide binding GO:0032559
									WBGene00020223	T05A7.6	ribonucleotide binding GO:0032553
									WBGene00020223	T05A7.6	cellular_component GO:0005575
									WBGene00020223	T05A7.6	phosphorus metabolic process GO:0006793
									WBGene00011466	T05C12.1	purine nucleotide binding GO:0017076
									WBGene00011466	T05C12.1	nucleoside phosphate binding GO:1901265
									WBGene00011466	T05C12.1	adenyl ribonucleotide binding GO:0032559
									WBGene00011466	T05C12.1	ribonucleotide binding GO:0032553
									WBGene00011466	T05C12.1	cellular_component GO:0005575
									WBGene00011466	T05C12.1	phosphorus metabolic process GO:0006793
									WBGene00011478	T05D4.5	cellular_component GO:0005575
									WBGene00011493	T05F1.8	cellular_component GO:0005575
									WBGene00020283	T06A4.3	extracellular region GO:0005576
									WBGene00020283	T06A4.3	cellular_component GO:0005575
									WBGene00020289	T06C10.3	purine nucleotide binding GO:0017076
									WBGene00020289	T06C10.3	non-membrane spanning protein tyrosine kinase activity GO:0004715
									WBGene00020289	T06C10.3	nucleoside phosphate binding GO:1901265
									WBGene00020289	T06C10.3	adenyl ribonucleotide binding GO:0032559
									WBGene00020289	T06C10.3	ribonucleotide binding GO:0032553
									WBGene00020289	T06C10.3	phosphorus metabolic process GO:0006793
									WBGene00020353	T08B6.4	cellular_component GO:0005575
									WBGene00020414	T10E9.4	cellular_component GO:0005575
									WBGene00020435	T11F8.4	purine nucleotide binding GO:0017076
									WBGene00020435	T11F8.4	nucleoside phosphate binding GO:1901265
									WBGene00020435	T11F8.4	adenyl ribonucleotide binding GO:0032559
									WBGene00020435	T11F8.4	ribonucleotide binding GO:0032553
									WBGene00020435	T11F8.4	cellular_component GO:0005575
									WBGene00020435	T11F8.4	phosphorus metabolic process GO:0006793
									WBGene00050913	T12B5.14	cellular_component GO:0005575
									WBGene00020531	T15B12.2	purine nucleotide binding GO:0017076
									WBGene00020531	T15B12.2	nucleoside phosphate binding GO:1901265
									WBGene00020531	T15B12.2	adenyl ribonucleotide binding GO:0032559
									WBGene00020531	T15B12.2	ribonucleotide binding GO:0032553
									WBGene00020531	T15B12.2	cellular_component GO:0005575
									WBGene00020531	T15B12.2	phosphorus metabolic process GO:0006793
									WBGene00011795	T16A9.5	cellular_component GO:0005575
									WBGene00011808	T16G12.7	protein serine/threonine phosphatase activity GO:0004722
									WBGene00011808	T16G12.7	cellular_component GO:0005575
									WBGene00011838	T19C4.1	cellular_component GO:0005575
									WBGene00020576	T19D12.1	cellular_component GO:0005575
									WBGene00020580	T19D12.5	purine nucleotide binding GO:0017076
									WBGene00020580	T19D12.5	nucleoside phosphate binding GO:1901265
									WBGene00020580	T19D12.5	adenyl ribonucleotide binding GO:0032559
									WBGene00020580	T19D12.5	ribonucleotide binding GO:0032553
									WBGene00020580	T19D12.5	cellular_component GO:0005575
									WBGene00020580	T19D12.5	phosphorus metabolic process GO:0006793
									WBGene00020627	T20F5.5	cellular_component GO:0005575
									WBGene00020659	T21G5.1	purine nucleotide binding GO:0017076
									WBGene00020659	T21G5.1	non-membrane spanning protein tyrosine kinase activity GO:0004715
									WBGene00020659	T21G5.1	nucleoside phosphate binding GO:1901265
									WBGene00020659	T21G5.1	adenyl ribonucleotide binding GO:0032559
									WBGene00020659	T21G5.1	ribonucleotide binding GO:0032553
									WBGene00020659	T21G5.1	phosphorus metabolic process GO:0006793
									WBGene00011911	T22B3.3	cellular_component GO:0005575
									WBGene00011918	T22C1.8	phosphorus metabolic process GO:0006793
									WBGene00011919	T22C1.9	cellular_component GO:0005575
									WBGene00020700	T22F3.11	cellular_component GO:0005575
									WBGene00020736	T23F2.3	cellular_component GO:0005575
									WBGene00012010	T25B9.4	purine nucleotide binding GO:0017076
									WBGene00012010	T25B9.4	non-membrane spanning protein tyrosine kinase activity GO:0004715
									WBGene00012010	T25B9.4	nucleoside phosphate binding GO:1901265
									WBGene00012010	T25B9.4	adenyl ribonucleotide binding GO:0032559
									WBGene00012010	T25B9.4	ribonucleotide binding GO:0032553
									WBGene00012010	T25B9.4	phosphorus metabolic process GO:0006793
									WBGene00012012	T25B9.6	phosphorus metabolic process GO:0006793
									WBGene00020841	T27A3.5	phosphorus metabolic process GO:0006793
									WBGene00012115	T28B8.4	cellular_component GO:0005575
									WBGene00020893	T28C12.6	peptidase inhibitor activity GO:0030414
									WBGene00020893	T28C12.6	extracellular region GO:0005576
									WBGene00020893	T28C12.6	cellular_component GO:0005575
									WBGene00012138	T28F4.3	phosphorus metabolic process GO:0006793
									WBGene00006509	tag-164	cellular_component GO:0005575
									WBGene00015230	tag-344	purine nucleotide binding GO:0017076
									WBGene00015230	tag-344	nucleoside phosphate binding GO:1901265
									WBGene00015230	tag-344	adenyl ribonucleotide binding GO:0032559
									WBGene00015230	tag-344	ribonucleotide binding GO:0032553
									WBGene00015230	tag-344	cellular response to external stimulus GO:0071496
									WBGene00015230	tag-344	cellular_component GO:0005575
									WBGene00015230	tag-344	phosphorus metabolic process GO:0006793
									WBGene00006553	tbx-34	cellular_component GO:0005575
									WBGene00017069	timm-17B.2	cellular_component GO:0005575
									WBGene00006586	tni-4	cellular_component GO:0005575
									WBGene00006589	tnt-4	pharynx development GO:0060465
									WBGene00006589	tnt-4	cellular_component GO:0005575
									WBGene00006640	tsp-14	cellular_component GO:0005575
									WBGene00009324	ttbk-3	purine nucleotide binding GO:0017076
									WBGene00009324	ttbk-3	nucleoside phosphate binding GO:1901265
									WBGene00009324	ttbk-3	adenyl ribonucleotide binding GO:0032559
									WBGene00009324	ttbk-3	ribonucleotide binding GO:0032553
									WBGene00009324	ttbk-3	cellular_component GO:0005575
									WBGene00009324	ttbk-3	phosphorus metabolic process GO:0006793
									WBGene00012169	ttbk-4	purine nucleotide binding GO:0017076
									WBGene00012169	ttbk-4	nucleoside phosphate binding GO:1901265
									WBGene00012169	ttbk-4	adenyl ribonucleotide binding GO:0032559
									WBGene00012169	ttbk-4	ribonucleotide binding GO:0032553
									WBGene00012169	ttbk-4	phosphorus metabolic process GO:0006793
									WBGene00007305	ttbk-5	purine nucleotide binding GO:0017076
									WBGene00007305	ttbk-5	nucleoside phosphate binding GO:1901265
									WBGene00007305	ttbk-5	adenyl ribonucleotide binding GO:0032559
									WBGene00007305	ttbk-5	ribonucleotide binding GO:0032553
									WBGene00007305	ttbk-5	cellular_component GO:0005575
									WBGene00007305	ttbk-5	phosphorus metabolic process GO:0006793
									WBGene00012637	ttbk-8.1	purine nucleotide binding GO:0017076
									WBGene00012637	ttbk-8.1	nucleoside phosphate binding GO:1901265
									WBGene00012637	ttbk-8.1	adenyl ribonucleotide binding GO:0032559
									WBGene00012637	ttbk-8.1	ribonucleotide binding GO:0032553
									WBGene00012637	ttbk-8.1	cellular_component GO:0005575
									WBGene00012637	ttbk-8.1	phosphorus metabolic process GO:0006793
									WBGene00016541	ttbk-8.2	purine nucleotide binding GO:0017076
									WBGene00016541	ttbk-8.2	nucleoside phosphate binding GO:1901265
									WBGene00016541	ttbk-8.2	adenyl ribonucleotide binding GO:0032559
									WBGene00016541	ttbk-8.2	ribonucleotide binding GO:0032553
									WBGene00016541	ttbk-8.2	cellular_component GO:0005575
									WBGene00016541	ttbk-8.2	phosphorus metabolic process GO:0006793
									WBGene00009759	ttr-12	cell surface GO:0009986
									WBGene00009759	ttr-12	extracellular region GO:0005576
									WBGene00009759	ttr-12	cellular_component GO:0005575
									WBGene00011460	ttr-14	cell surface GO:0009986
									WBGene00011460	ttr-14	extracellular region GO:0005576
									WBGene00011460	ttr-14	cellular_component GO:0005575
									WBGene00011284	ttr-27	cell surface GO:0009986
									WBGene00011284	ttr-27	extracellular region GO:0005576
									WBGene00011284	ttr-27	cellular_component GO:0005575
									WBGene00016505	ttr-33	cell surface GO:0009986
									WBGene00016505	ttr-33	extracellular region GO:0005576
									WBGene00016505	ttr-33	cellular_component GO:0005575
									WBGene00045245	ttr-34	cell surface GO:0009986
									WBGene00045245	ttr-34	extracellular region GO:0005576
									WBGene00009178	uggt-2	cellular_component GO:0005575
									WBGene00009178	uggt-2	phosphorus metabolic process GO:0006793
									WBGene00013904	ugt-6	cellular_component GO:0005575
									WBGene00016013	ugt-66	cellular_component GO:0005575
									WBGene00006741	unc-1	cellular_component GO:0005575
									WBGene00006784	unc-49	cellular_component GO:0005575
									WBGene00011462	vap-2	extracellular region GO:0005576
									WBGene00011462	vap-2	cellular_component GO:0005575
									WBGene00012168	W01A8.6	extracellular region GO:0005576
									WBGene00012168	W01A8.6	cellular_component GO:0005575
									WBGene00012172	W01B6.5	purine nucleotide binding GO:0017076
									WBGene00012172	W01B6.5	non-membrane spanning protein tyrosine kinase activity GO:0004715
									WBGene00012172	W01B6.5	nucleoside phosphate binding GO:1901265
									WBGene00012172	W01B6.5	adenyl ribonucleotide binding GO:0032559
									WBGene00012172	W01B6.5	ribonucleotide binding GO:0032553
									WBGene00012172	W01B6.5	phosphorus metabolic process GO:0006793
									WBGene00012173	W01B6.6	phosphorus metabolic process GO:0006793
									WBGene00012207	W02B12.12	purine nucleotide binding GO:0017076
									WBGene00012207	W02B12.12	nucleoside phosphate binding GO:1901265
									WBGene00012207	W02B12.12	adenyl ribonucleotide binding GO:0032559
									WBGene00012207	W02B12.12	ribonucleotide binding GO:0032553
									WBGene00012207	W02B12.12	cellular response to external stimulus GO:0071496
									WBGene00012207	W02B12.12	cellular_component GO:0005575
									WBGene00012207	W02B12.12	phosphorus metabolic process GO:0006793
									WBGene00020966	W03A5.1	purine nucleotide binding GO:0017076
									WBGene00020966	W03A5.1	nucleoside phosphate binding GO:1901265
									WBGene00020966	W03A5.1	adenyl ribonucleotide binding GO:0032559
									WBGene00020966	W03A5.1	ribonucleotide binding GO:0032553
									WBGene00020966	W03A5.1	cellular_component GO:0005575
									WBGene00020966	W03A5.1	phosphorus metabolic process GO:0006793
									WBGene00020987	W03D8.5	cellular_component GO:0005575
									WBGene00020990	W03D8.9	cellular_component GO:0005575
									WBGene00021007	W03F11.4	cellular_component GO:0005575
									WBGene00021007	W03F11.4	phosphorus metabolic process GO:0006793
									WBGene00020995	W03F8.6	cellular_component GO:0005575
									WBGene00008950	wht-5	purine nucleotide binding GO:0017076
									WBGene00008950	wht-5	nucleoside phosphate binding GO:1901265
									WBGene00008950	wht-5	adenyl ribonucleotide binding GO:0032559
									WBGene00008950	wht-5	ribonucleotide binding GO:0032553
									WBGene00008950	wht-5	ABC-type transporter activity GO:0140359
									WBGene00008950	wht-5	cellular_component GO:0005575
									WBGene00007060	wht-6	purine nucleotide binding GO:0017076
									WBGene00007060	wht-6	nucleoside phosphate binding GO:1901265
									WBGene00007060	wht-6	adenyl ribonucleotide binding GO:0032559
									WBGene00007060	wht-6	ribonucleotide binding GO:0032553
									WBGene00007060	wht-6	ABC-type transporter activity GO:0140359
									WBGene00007060	wht-6	cellular_component GO:0005575
									WBGene00012925	wht-8	purine nucleotide binding GO:0017076
									WBGene00012925	wht-8	nucleoside phosphate binding GO:1901265
									WBGene00012925	wht-8	adenyl ribonucleotide binding GO:0032559
									WBGene00012925	wht-8	ribonucleotide binding GO:0032553
									WBGene00012925	wht-8	ABC-type transporter activity GO:0140359
									WBGene00006947	wrt-1	cell surface GO:0009986
									WBGene00006947	wrt-1	extracellular region GO:0005576
									WBGene00006947	wrt-1	reproductive system development GO:0061458
									WBGene00006947	wrt-1	cellular_component GO:0005575
									WBGene00006949	wrt-3	extracellular region GO:0005576
									WBGene00006949	wrt-3	cellular_component GO:0005575
									WBGene00006950	wrt-4	cell surface GO:0009986
									WBGene00006950	wrt-4	extracellular region GO:0005576
									WBGene00006950	wrt-4	reproductive system development GO:0061458
									WBGene00006950	wrt-4	cellular_component GO:0005575
									WBGene00006952	wrt-6	cell surface GO:0009986
									WBGene00006952	wrt-6	extracellular region GO:0005576
									WBGene00006952	wrt-6	cellular_component GO:0005575
									WBGene00006954	wrt-8	cell surface GO:0009986
									WBGene00006954	wrt-8	extracellular region GO:0005576
									WBGene00006954	wrt-8	cellular_component GO:0005575
									WBGene00010083	xdh-1	nucleoside phosphate binding GO:1901265
									WBGene00010083	xdh-1	cellular_component GO:0005575
									WBGene00013701	Y106G6D.4	purine nucleotide binding GO:0017076
									WBGene00013701	Y106G6D.4	nucleoside phosphate binding GO:1901265
									WBGene00013701	Y106G6D.4	adenyl ribonucleotide binding GO:0032559
									WBGene00013701	Y106G6D.4	ribonucleotide binding GO:0032553
									WBGene00013701	Y106G6D.4	cellular_component GO:0005575
									WBGene00013701	Y106G6D.4	phosphorus metabolic process GO:0006793
									WBGene00013713	Y106G6G.4	cellular_component GO:0005575
									WBGene00013771	Y113G7C.1	cellular_component GO:0005575
									WBGene00013771	Y113G7C.1	phosphorus metabolic process GO:0006793
									WBGene00013800	Y116A8C.23	cellular_component GO:0005575
									WBGene00013801	Y116A8C.24	purine nucleotide binding GO:0017076
									WBGene00013801	Y116A8C.24	non-membrane spanning protein tyrosine kinase activity GO:0004715
									WBGene00013801	Y116A8C.24	nucleoside phosphate binding GO:1901265
									WBGene00013801	Y116A8C.24	cytoplasmic side of membrane GO:0098562
									WBGene00013801	Y116A8C.24	extrinsic component of cytoplasmic side of plasma membrane GO:0031234
									WBGene00013801	Y116A8C.24	adenyl ribonucleotide binding GO:0032559
									WBGene00013801	Y116A8C.24	ribonucleotide binding GO:0032553
									WBGene00013801	Y116A8C.24	cellular_component GO:0005575
									WBGene00013801	Y116A8C.24	phosphorus metabolic process GO:0006793
									WBGene00013811	Y116A8C.38	purine nucleotide binding GO:0017076
									WBGene00013811	Y116A8C.38	non-membrane spanning protein tyrosine kinase activity GO:0004715
									WBGene00013811	Y116A8C.38	nucleoside phosphate binding GO:1901265
									WBGene00013811	Y116A8C.38	cytoplasmic side of membrane GO:0098562
									WBGene00013811	Y116A8C.38	extrinsic component of cytoplasmic side of plasma membrane GO:0031234
									WBGene00013811	Y116A8C.38	adenyl ribonucleotide binding GO:0032559
									WBGene00013811	Y116A8C.38	ribonucleotide binding GO:0032553
									WBGene00013811	Y116A8C.38	cellular_component GO:0005575
									WBGene00013811	Y116A8C.38	phosphorus metabolic process GO:0006793
									WBGene00022467	Y119C1B.1	cellular_component GO:0005575
									WBGene00021213	Y18H1A.9	extracellular region GO:0005576
									WBGene00021213	Y18H1A.9	cellular_component GO:0005575
									WBGene00021386	Y37F4.5	cellular_component GO:0005575
									WBGene00021388	Y37F4.7	cellular_component GO:0005575
									WBGene00021398	Y38C1AA.7	cellular_component GO:0005575
									WBGene00021428	Y38F2AR.10	cellular_component GO:0005575
									WBGene00012638	Y38H8A.4	purine nucleotide binding GO:0017076
									WBGene00012638	Y38H8A.4	nucleoside phosphate binding GO:1901265
									WBGene00012638	Y38H8A.4	adenyl ribonucleotide binding GO:0032559
									WBGene00012638	Y38H8A.4	ribonucleotide binding GO:0032553
									WBGene00012638	Y38H8A.4	cellular response to external stimulus GO:0071496
									WBGene00012638	Y38H8A.4	cellular_component GO:0005575
									WBGene00012638	Y38H8A.4	phosphorus metabolic process GO:0006793
									WBGene00012689	Y39B6A.30	phosphorus metabolic process GO:0006793
									WBGene00012741	Y40H4A.2	protein serine/threonine phosphatase activity GO:0004722
									WBGene00012786	Y43C5B.3	organic acid transport GO:0015849
									WBGene00012786	Y43C5B.3	amino acid transport GO:0006865
									WBGene00021639	Y47G6A.13	purine nucleotide binding GO:0017076
									WBGene00021639	Y47G6A.13	nucleoside phosphate binding GO:1901265
									WBGene00021639	Y47G6A.13	adenyl ribonucleotide binding GO:0032559
									WBGene00021639	Y47G6A.13	ribonucleotide binding GO:0032553
									WBGene00021639	Y47G6A.13	cellular_component GO:0005575
									WBGene00021639	Y47G6A.13	phosphorus metabolic process GO:0006793
									WBGene00021633	Y47G6A.3	cellular_component GO:0005575
									WBGene00021678	Y48G1C.5	cellular_component GO:0005575
									WBGene00021678	Y48G1C.5	phosphorus metabolic process GO:0006793
									WBGene00021843	Y54E10BR.4	cellular_component GO:0005575
									WBGene00013194	Y54E2A.9	extracellular region GO:0005576
									WBGene00013198	Y54E5A.2	cellular_component GO:0005575
									WBGene00021858	Y54F10BM.3	phosphorus metabolic process GO:0006793
									WBGene00021878	Y54G2A.13	cellular_component GO:0005575
									WBGene00013290	Y57G11A.2	extracellular region GO:0005576
									WBGene00021969	Y57G7A.6	cellular_component GO:0005575
									WBGene00022026	Y65B4A.2	extracellular region GO:0005576
									WBGene00022026	Y65B4A.2	cellular_component GO:0005575
									WBGene00022090	Y69A2AR.19	cellular_component GO:0005575
									WBGene00022090	Y69A2AR.19	phosphorus metabolic process GO:0006793
									WBGene00013475	Y69E1A.3	purine nucleotide binding GO:0017076
									WBGene00013475	Y69E1A.3	non-membrane spanning protein tyrosine kinase activity GO:0004715
									WBGene00013475	Y69E1A.3	nucleoside phosphate binding GO:1901265
									WBGene00013475	Y69E1A.3	adenyl ribonucleotide binding GO:0032559
									WBGene00013475	Y69E1A.3	ribonucleotide binding GO:0032553
									WBGene00013475	Y69E1A.3	phosphorus metabolic process GO:0006793
									WBGene00022108	Y71F9AL.2	purine nucleotide binding GO:0017076
									WBGene00022108	Y71F9AL.2	nucleoside phosphate binding GO:1901265
									WBGene00022108	Y71F9AL.2	adenyl ribonucleotide binding GO:0032559
									WBGene00022108	Y71F9AL.2	ribonucleotide binding GO:0032553
									WBGene00022108	Y71F9AL.2	cellular_component GO:0005575
									WBGene00022108	Y71F9AL.2	phosphorus metabolic process GO:0006793
									WBGene00022155	Y71G12B.17	cellular_component GO:0005575
									WBGene00022162	Y71G12B.27	cellular_component GO:0005575
									WBGene00013515	Y73F4A.2	extracellular region GO:0005576
									WBGene00022313	Y77E11A.12	cellular_component GO:0005575
									WBGene00044260	Y87G2A.19	cellular_component GO:0005575
									WBGene00022385	Y95B8A.4	cellular_component GO:0005575
									WBGene00022397	Y97E10AR.2	cellular_component GO:0005575
									WBGene00013879	ZC376.8	cellular_component GO:0005575
									WBGene00013895	ZC434.9	extracellular region GO:0005576
									WBGene00013895	ZC434.9	cellular_component GO:0005575
									WBGene00022628	ZC513.3	cellular_component GO:0005575
									WBGene00022628	ZC513.3	phosphorus metabolic process GO:0006793
									WBGene00022632	ZC581.2	purine nucleotide binding GO:0017076
									WBGene00022632	ZC581.2	nucleoside phosphate binding GO:1901265
									WBGene00022632	ZC581.2	adenyl ribonucleotide binding GO:0032559
									WBGene00022632	ZC581.2	ribonucleotide binding GO:0032553
									WBGene00022632	ZC581.2	cellular_component GO:0005575
									WBGene00022632	ZC581.2	phosphorus metabolic process GO:0006793
									WBGene00022634	ZC581.7	purine nucleotide binding GO:0017076
									WBGene00022634	ZC581.7	non-membrane spanning protein tyrosine kinase activity GO:0004715
									WBGene00022634	ZC581.7	nucleoside phosphate binding GO:1901265
									WBGene00022634	ZC581.7	adenyl ribonucleotide binding GO:0032559
									WBGene00022634	ZC581.7	ribonucleotide binding GO:0032553
									WBGene00022634	ZC581.7	phosphorus metabolic process GO:0006793
									WBGene00014183	ZK1025.3	cellular_component GO:0005575
									WBGene00014197	ZK1053.2	cellular_component GO:0005575
									WBGene00022700	ZK353.4	cellular_component GO:0005575
									WBGene00022705	ZK354.2	purine nucleotide binding GO:0017076
									WBGene00022705	ZK354.2	nucleoside phosphate binding GO:1901265
									WBGene00022705	ZK354.2	adenyl ribonucleotide binding GO:0032559
									WBGene00022705	ZK354.2	ribonucleotide binding GO:0032553
									WBGene00022705	ZK354.2	cellular_component GO:0005575
									WBGene00022705	ZK354.2	phosphorus metabolic process GO:0006793
									WBGene00022707	ZK354.6	purine nucleotide binding GO:0017076
									WBGene00022707	ZK354.6	nucleoside phosphate binding GO:1901265
									WBGene00022707	ZK354.6	adenyl ribonucleotide binding GO:0032559
									WBGene00022707	ZK354.6	ribonucleotide binding GO:0032553
									WBGene00022707	ZK354.6	cellular_component GO:0005575
									WBGene00022707	ZK354.6	phosphorus metabolic process GO:0006793
									WBGene00022708	ZK354.7	cellular_component GO:0005575
									WBGene00022709	ZK354.8	phosphorus metabolic process GO:0006793
									WBGene00022753	ZK484.7	phosphorus metabolic process GO:0006793
									WBGene00013978	ZK507.1	purine nucleotide binding GO:0017076
									WBGene00013978	ZK507.1	nucleoside phosphate binding GO:1901265
									WBGene00013978	ZK507.1	adenyl ribonucleotide binding GO:0032559
									WBGene00013978	ZK507.1	ribonucleotide binding GO:0032553
									WBGene00013978	ZK507.1	cellular_component GO:0005575
									WBGene00013978	ZK507.1	phosphorus metabolic process GO:0006793
									WBGene00014007	ZK596.2	purine nucleotide binding GO:0017076
									WBGene00014007	ZK596.2	nucleoside phosphate binding GO:1901265
									WBGene00014007	ZK596.2	adenyl ribonucleotide binding GO:0032559
									WBGene00014007	ZK596.2	ribonucleotide binding GO:0032553
									WBGene00014007	ZK596.2	cellular_component GO:0005575
									WBGene00014007	ZK596.2	phosphorus metabolic process GO:0006793
									WBGene00022643	ZK6.8	cellular_component GO:0005575
									WBGene00022780	ZK622.1	purine nucleotide binding GO:0017076
									WBGene00022780	ZK622.1	non-membrane spanning protein tyrosine kinase activity GO:0004715
									WBGene00022780	ZK622.1	nucleoside phosphate binding GO:1901265
									WBGene00022780	ZK622.1	adenyl ribonucleotide binding GO:0032559
									WBGene00022780	ZK622.1	ribonucleotide binding GO:0032553
									WBGene00022780	ZK622.1	phosphorus metabolic process GO:0006793
									WBGene00014055	ZK669.5	purine nucleotide binding GO:0017076
									WBGene00014055	ZK669.5	nucleoside phosphate binding GO:1901265
									WBGene00014055	ZK669.5	ribonucleotide binding GO:0032553
									WBGene00014055	ZK669.5	cellular_component GO:0005575
									WBGene00044447	ZK688.10	cellular_component GO:0005575
									WBGene00014082	ZK795.2	cellular_component GO:0005575
									WBGene00014085	ZK809.1	phosphorus metabolic process GO:0006793
									WBGene00022650	ZK84.2	cellular_component GO:0005575
									WBGene00014125	ZK863.8	cellular_component GO:0005575
									WBGene00014127	ZK892.3	cellular_component GO:0005575
									WBGene00014129	ZK892.5	cellular_component GO:0005575
									WBGene00014158	ZK938.1	protein serine/threonine phosphatase activity GO:0004722
									WBGene00014158	ZK938.1	cellular_component GO:0005575
									WBGene00019212	zmp-2	extracellular structure organization GO:0043062
									WBGene00019212	zmp-2	external encapsulating structure organization GO:0045229
									WBGene00019212	zmp-2	molting cycle GO:0042303
									WBGene00019212	zmp-2	metalloendopeptidase activity GO:0004222
									WBGene00019212	zmp-2	extracellular region GO:0005576
									WBGene00019212	zmp-2	external encapsulating structure GO:0030312

## Sheet: 3d
	N2	nhr-66 (yph413)	bli-1, rol-1	bli-2	col-36	col-81	col-120	col-129	col-133	col-135	col-139	col-156	col-158	col-172	dpy-2	dpy-5	dpy-7	dpy-10	sqt-1	sqt-2	sqt-3
repeat 1	0	47	0	0	0	0	3	0	0	0	0	3	0	0	0	3	0	0	0	0	3
repeat 2	0	40	0	0	0	0	0	0	0	3	5	0	0	3	0	0	0	0	0	0	0
repeat 3	0	37	0	0	0	0	0	0	0	0	0	0	3	0	3	0	0	0	0	0	0
repeat 4	0	31							3	0			0	0		3		0	3		3
repeat 5	0	47							0	0			0	3		0		0	0		0
repeat 6	3	47											0	3					0
repeat 7	0	43											0	0					0
repeat 8	0	43											0	3					0
repeat 9	0	33												3					0
repeat 10	0
repeat 11	0
repeat 12	3
repeat 13	0
repeat 14	0
repeat 15	0
repeat 16	3
repeat 17	0
repeat 18	0
repeat 19	0
repeat 20	3
	p value, two-tailed unpaired Student’s t test
nhr-66 (yph413) vs. bli-1, rol-1	<0.0001	****
nhr-66 (yph413) vs. bli-2	<0.0001	****
nhr-66 (yph413) vs. col-36	<0.0001	****
nhr-66 (yph413) vs. col-81	<0.0001	****
nhr-66 (yph413) vs. col-120	<0.0001	****
nhr-66 (yph413) vs. col-129	<0.0001	****
nhr-66 (yph413) vs. col-133	<0.0001	****
nhr-66 (yph413) vs. col-135	<0.0001	****
nhr-66 (yph413) vs. col-139	<0.0001	****
nhr-66 (yph413) vs. col-156	<0.0001	****
nhr-66 (yph413) vs. col-158	<0.0001	****
nhr-66 (yph413) vs. col-172	<0.0001	****
nhr-66 (yph413) vs. dpy-2	<0.0001	****
nhr-66 (yph413) vs. dpy-5	<0.0001	****
nhr-66 (yph413) vs. dpy-7	<0.0001	****
nhr-66 (yph413) vs. dpy-10	<0.0001	****
nhr-66 (yph413) vs. sqt-1	<0.0001	****
nhr-66 (yph413) vs. sqt-2	<0.0001	****
nhr-66 (yph413) vs. sqt-3	<0.0001	****

## Sheet: 3f
	N2	nhr-66 (yph413)	nhr-66 (yph413), col-13 rescued	nhr-66 (yph413), col-14 rescued	nhr-66 (yph413), col-129 rescued	nhr-66 (yph413), col-13, col-14 rescued	nhr-66 (yph413), col-73, col-77, col-129 rescued	nhr-66 (yph413), 5 collagen rescued
repeat 1	0	30	7	17	13	0	0	0
repeat 2	0	30	10	17	15	0	0	0
repeat 3	0	33	13	17	17	0	10	0
repeat 4	0	37	13	17	17	0	10	0
repeat 5	0	37	20	17	17	0	13	0
repeat 6	0	39	23	17	17	0	15	3
repeat 7	0	40	23	17	17	7	15	3
repeat 8	0	40	23	20	20	7	23	3
repeat 9	0	42	23	20	20	10	25	5
repeat 10	0	47	27	20	23	10	27	5
repeat 11	0	50	30	23	23	10		5
repeat 12	0	50	33	27	27	13		7
repeat 13	0	50	33	27	30	17		7
repeat 14	0	53	40	27	30	20		7
repeat 15	0	56	40	30	30	20		13
repeat 16	0	56
repeat 17	0	57
repeat 18	0	57
repeat 19	0	60
repeat 20	0	63
repeat 21	0
repeat 22	0
repeat 23	0
repeat 24	0
repeat 25	3
	p value, two-tailed unpaired Student’s t test
nhr-66 (yph413) vs. nhr-66 (yph413), col-13 rescued	<0.0001	****
nhr-66 (yph413) vs. nhr-66 (yph413), col-14 rescued	<0.0001	****
nhr-66 (yph413) vs. nhr-66 (yph413), col-129 rescued	<0.0001	****
nhr-66 (yph413) vs. nhr-66 (yph413), col-13, col-14 rescued	<0.0001	****
nhr-66 (yph413) vs. nhr-66 (yph413), col-73, col-77, col-129 rescued	<0.0001	****
nhr-66 (yph413) vs. nhr-66 (yph413), 5 collagen rescued	<0.0001	****

## Sheet: 3g
	N2, Pcol-14::gfp	nhr-66 (yph413), Pcol-14::gfp	nhr-66 (yph413), Pcol-14::gfp, Prol-6::nhr-66
repeat 1	13968.1	5667.48	9863.25
repeat 2	9099.93	8924.48	12174.3
repeat 3	11857.3	11627.2	15011.4
repeat 4	12957.2	7455.8	7840.5
repeat 5	12017.4	6835.97	8845.44
repeat 6	10383.5	5577.25	8255.06
repeat 7	7205.8	3308.96	16399.8
repeat 8	10310.7	7406.75	10546.7
repeat 9	13216.9	7818.4	8054.13
repeat 10	13583.2	4232.69	7230.55
repeat 11	15359	4242.01	8754.72
repeat 12	7688.12	3841.79	9802.74
repeat 13	13809.1	5363.83	7018.85
repeat 14	9148.17	4279.25	5514.98
repeat 15	4731.69	4259.35	9227.26
repeat 16	11067.7	2991.19	10715.6
repeat 17	10669.9	6763.01	11636.9
repeat 18	11083.5	3797.06	6112.05
repeat 19	11156.7	3947.65	8891.53
repeat 20	8198.37	1746.76	8660.36
repeat 21	11232.8	3331.65	7688.43
repeat 22	10761.2	4374.72	8685.67
repeat 23	7571.6	3033.96	10190.9
repeat 24	15968.7	4239.78	8677.04
repeat 25	6160.31	4355.06	6581.82
repeat 26	12870.2	5702.31	5172.99
repeat 27	12858	6383.83	7178.52
repeat 28	6006.8	6592.98	6997.84
repeat 29	11946.1	7014.98	14358.3
repeat 30	12839.1	5919.19	14783.7
repeat 31	13699.9	7945.4	12454.1
repeat 32	6011.26	9163.74	9008.92
repeat 33	6986.79	5349.73	6924.21
repeat 34	6866.26	6963.37	9122.24
repeat 35	7956.71	2955.21	9432.73
repeat 36	8136.99	4569.72	6397.67
repeat 37	4078.63	2979.12	7632.49
repeat 38	8837.99	3437.67	7242.47
repeat 39	6880.83	3340.77	9767.23
repeat 40	8545.49	3356.91	7003.29
repeat 41	13953.2	3262.76	9014.84
repeat 42	12534.8	5883.46	7786.74
repeat 43	11026.1	3064.22	6209.84
repeat 44	8858.34	4037.7	10660.8
repeat 45	4684.98	2177.67	8331.52
repeat 46	7159.83	2223.23	7163.67
repeat 47	4892.82	3738.22	7248.59
repeat 48	8156.33	4442.23	8332.08
repeat 49	8003.71	6312.6	6219.7
repeat 50	7193.03	4880.58	7235.7
	p value, two-tailed unpaired Student’s t test
N2, Pcol-14::gfp vs. nhr-66 (yph413), Pcol-14::gfp	<0.0001	****
N2, Pcol-14::gfp vs. nhr-66 (yph413), Pcol-14::gfp, Prol-6::nhr-66 rescued	0.1	NS
