# Supplementary material for: Cuticular collagens mediate cross-kingdom predator–prey interactions between trapping fungi and nematodes
Source: PLoS Biol. 2025 Jul 1;23(7):e3003178. doi: 10.1371/journal.pbio.3003178 (PMC12237271; doi:10.1371/journal.pbio.3003178)
Supplement: S4 Data — (XLSX) [file pbio.3003178.s004.xlsx]

## Sheet: 4a
	A. sinensis		A. microscaphoides		A. superba		A. scaphoides		A. guizhouensis		A. vermicola		A. musiformis		A. flagrans		A. amerospora		A. oligospora		A. javanica
	N2	nhr-66	N2	nhr-66	N2	nhr-66	N2	nhr-66	N2	nhr-66	N2	nhr-66	N2	nhr-66	N2	nhr-66	N2	nhr-66	N2	nhr-66	N2	nhr-66
repeat 1	3	43	7	93	7	67	0	53	10	80	0	53	0	13	0	97	40	100	0	70	0	37
repeat 2	5	57	33	57	7	63	27	53	23	60	7	23	0	30	43	53	20	43	0	53	10	43
repeat 3	10	67	20	47	13	57	13	67	40	63	13	43	0	27	33	67	30	73	0	33	3	40
repeat 4	7	47	0	87	7	67	3	60	25	67	0	47	0	30	3	87	20	85	5	60	3	60
repeat 5	10	67	33	50	0	60	7	77	3	50	3	43	0	23	10	93	40	60	0	53	5	50
repeat 6	7	80	13	93	0	50	3	80	13	83	7	37	0	40	13	93	80	100	0	27	7	83
repeat 7	7	80	0	100	3	77	7	60	27	87	0	60	0	23	3	100	63	100	0	53	0	77
repeat 8	20	83	17	87	3	50	3	77	7	77	0	20	0	33	13	80	67	87	0	33	3	53
repeat 9	13	80	0	73	3	53	0	63	33	100	0	73	0	43	7	77	63	90	0	67	3	90
repeat 10	7	73			0	60					0	17	0	7			50	100	0	53
repeat 11	13	77									0	77	10	17			80	100	3	43
repeat 12	20	87									0	17	0	7			77	100	3	43
repeat 13	13	70									0	27	0	10			70	97	7	37
repeat 14											0	93	7	6			77	100	0	53
repeat 15											0	87	3	3					3	50
repeat 16											0	97	0	13					0	30
repeat 17											0	20	0	7					7	37
repeat 18											0	23	3	17
repeat 19													0	7
	p value, two-tailed unpaired Student’s t test
N2 vs. nhr-66: A. sinensis	<0.0001	****
N2 vs. nhr-66: A. microscaphoides	<0.0001	****
N2 vs. nhr-66: A. superba	<0.0001	****
N2 vs. nhr-66: A. scaphoides	<0.0001	****
N2 vs. nhr-66: A. guizhouensis	<0.0001	****
N2 vs. nhr-66: A. vermicola	<0.0001	****
N2 vs. nhr-66: A. musiformis	<0.0001	****
N2 vs. nhr-66: A. flagrans	<0.0001	****
N2 vs. nhr-66: A. amerospora	0.0002	***
N2 vs. nhr-66: A. oligospora	<0.0001	****
N2 vs. nhr-66: A. javanica	<0.0001	****
