# Supplementary material for: Cuticular collagens mediate cross-kingdom predator–prey interactions between trapping fungi and nematodes
Source: PLoS Biol. 2025 Jul 1;23(7):e3003178. doi: 10.1371/journal.pbio.3003178 (PMC12237271; doi:10.1371/journal.pbio.3003178)
Supplement: S5 Data — (XLSX) [file pbio.3003178.s005.xlsx]

## Sheet: 5b
	N2	nhr-66 (yph413)	ECA396	JU310	JU2526	NIC251	NIC265	XZ1515	XZ1516
repeat 1	0	30	0	0	0	0	0	0	0			p value, two-tailed unpaired Student’s t test
repeat 2	0	30	0	5	3	0	0	0	0		nhr-66 (yph413) vs. ECA396	<0.0001	****
repeat 3	0	30	3	0	0	0	0	0	0		nhr-66 (yph413) vs. JU310	<0.0001	****
repeat 4	0	33	3	0	0	0	0	0	0		nhr-66 (yph413) vs. JU2526	<0.0001	****
repeat 5	0	33	0	0	0	0	0	0	0		nhr-66 (yph413) vs. NIC251	<0.0001	****
repeat 6	0	33	0	0	0	0	0	0	0		nhr-66 (yph413) vs. NIC265	<0.0001	****
repeat 7	0	33	0	0	0	0	0	0	0		nhr-66 (yph413) vs. XZ1515	<0.0001	****
repeat 8	0	37	0	0	0	0	0	0	0		nhr-66 (yph413) vs. XZ1516	<0.0001	****
repeat 9	0	37	0	0	0	0	0	0	0
repeat 10	0	37						0	3
repeat 11	0	40						0	3
repeat 12	0	40						3	3
repeat 13	0	40						3	3
repeat 14	0	40						3	3
repeat 15	0	43						3	3
repeat 16	0	43						3	3
repeat 17	0	47						3	3
repeat 18	0	47						3	3
repeat 19	0	47						3	3
repeat 20	0	50						3	3
repeat 21	0	50
repeat 22	0	50
repeat 23	0	50
repeat 24	0	53
repeat 25	0	53
repeat 26	0
repeat 27	3
repeat 28	3
repeat 29	3
repeat 30	3
repeat 31	3
repeat 32	3
repeat 33	3
repeat 34	3
repeat 35	3

## Sheet: 5c
N2
Time point	repeat 1	repeat 2	repeat 3	repeat 4	repeat 5	repeat 6	repeat 7	repeat 8	repeat 9	repeat 10	repeat 11	repeat 12	repeat 13	repeat 14	repeat 15	repeat 16	repeat 17	repeat 18	repeat 19	repeat 20	repeat 21	repeat 22	repeat 23	repeat 24	repeat 25	repeat 26	repeat 27	repeat 28	repeat 29	repeat 30
0	0	0	0	0	0	2.94	0	0	0	0	0	0	0	0	0	0	0	0	0	0	0	0	0	0	0	0	0	0	0	0
5	4.44	6.78	4.17	3.45	3.33	5.88	0	0	4.76	0	0	3.33	0	0	0	0	0	0	0	0	0	0	0	0	0	0	0	0	0	0
10	13.33	8.47	6.94	10.34	6.67	5.88	0	0	4.76	0	0	3.33	0	0	0	0	0	0	0	0	0	0	0	0	0	0	0	0	0	0
15	13.33	8.47	8.33	10.34	6.67	8.82	0	0	4.76	0	0	6.67	0	0	0	4	0	0	0	0	0	7.69	0	0	0	0	0	4.76	0	0
20	13.33	8.47	9.72	10.34	6.67	8.82	0	0	4.76	0	0	6.67	0	0	0	4	0	0	0	0	0	7.69	0	0	0	0	0	4.76	0	0
25	13.33	8.47	9.72	10.34	6.67	8.82	0	0	4.76	0	0	6.67	0	0	0	4	0	0	0	0	0	7.69	0	0	0	0	0	4.76	0	0
30	13.33	8.47	9.72	10.34	6.67	8.82	0	0	4.76	0	0	6.67	0	0	0	4	0	0	5.88	0	0	7.69	0	0	0	0	0	4.76	0	0
45	13.33	8.47	9.72	10.34	6.67	8.82	0	0	4.76	0	0	6.67	0	0	0	4	0	0	5.88	0	0	7.69	0	0	0	0	0	4.76	0	0
60	17.78	11.86	9.72	10.34	10	11.76	0	0	4.76	0	0	6.67	0	0	0	4	0	0	5.88	0	0	15.38	0	0	0	0	0	4.76	0	3.03
90	17.78	13.56	12.5	12.07	10	20.59	0	0	4.76	0	0	6.67	0	0	0	4	0	0	5.88	0	0	15.38	0	0	0	0	0	4.76	0	3.03
120	17.78	15.25	15.28	13.79	10	20.59	0	0	4.76	0	0	6.67	0	0	0	4	0	0	5.88	0	0	15.38	0	0	0	0	0	4.76	0	3.03
150	22.22	15.25	16.67	13.79	16.67	20.59	0	0	4.76	0	0	6.67	0	0	0	4	0	0	5.88	0	0	15.38	0	0	0	0	0	4.76	0	3.03
nhr-66 (yph413)
Time point	repeat 1	repeat 2	repeat 3	repeat 4	repeat 5	repeat 6	repeat 7	repeat 8	repeat 9	repeat 10	repeat 11	repeat 12	repeat 13	repeat 14	repeat 15	repeat 16	repeat 17	repeat 18	repeat 19	repeat 20	repeat 21	repeat 22	repeat 23	repeat 24	repeat 25	repeat 26	repeat 27	repeat 28	repeat 29	repeat 30
0	1.59	0	17.5	5.13	6.25	8.57	15.63	0	34.62	8.33	19.23	40.74	0	0	0	0	0	0	14.29	8.7	10	8	23.08	18.18	20	26.32	16.67	10	13.33	20
5	22.22	28.95	42.5	20.51	16.67	14.29	68.75	30.77	73.08	33.33	42.31	66.67	61.11	28.57	36.84	44.44	54.17	47.06	42.86	34.78	50	56	76.92	63.64	60	68.42	44.44	30	33.33	57.5
10	46.03	63.16	50	46.15	45.83	14.29	87.5	30.77	88.46	50	50	66.67	66.67	57.14	68.42	55.56	58.33	52.94	42.86	65.22	80	76	84.62	81.82	66.67	78.95	61.11	30	53.33	70
15	49.21	65.79	60	46.15	52.08	22.86	90.63	30.77	88.46	66.67	53.85	68.52	72.22	57.14	73.68	59.26	58.33	70.59	42.86	69.57	80	88	84.62	86.36	73.33	84.21	66.67	30	53.33	72.5
20	50.79	65.79	60	51.28	60.42	22.86	90.63	30.77	88.46	66.67	53.85	68.52	83.33	61.9	73.68	59.26	58.33	70.59	42.86	78.26	80	88	84.62	86.36	73.33	89.47	72.22	30	53.33	72.5
25	52.38	65.79	60	51.28	60.42	22.86	90.63	30.77	88.46	66.67	53.85	68.52	83.33	61.9	73.68	59.26	58.33	70.59	42.86	78.26	80	88	84.62	86.36	73.33	89.47	72.22	30	53.33	77.5
30	52.38	65.79	60	53.85	60.42	22.86	90.63	30.77	88.46	66.67	53.85	68.52	83.33	61.9	73.68	59.26	58.33	70.59	42.86	78.26	80	88	84.62	86.36	73.33	89.47	72.22	30	53.33	77.5
45	52.38	65.79	60	53.85	60.42	22.86	90.63	30.77	88.46	66.67	57.69	68.52	83.33	61.9	73.68	59.26	58.33	70.59	42.86	78.26	80	88	84.62	86.36	73.33	89.47	72.22	30	53.33	77.5
60	57.14	65.79	60	58.97	60.42	31.43	90.63	30.77	88.46	66.67	57.69	68.52	83.33	61.9	73.68	59.26	58.33	70.59	42.86	78.26	80	88	84.62	90.91	73.33	89.47	72.22	30	53.33	77.5
90	60.32	65.79	62.5	58.97	60.42	34.29	90.63	30.77	88.46	66.67	57.69	68.52	83.33	61.9	73.68	59.26	58.33	76.47	42.86	78.26	80	88	84.62	90.91	73.33	89.47	72.22	35	53.33	77.5
120	60.32	68.42	62.5	58.97	60.42	42.86	90.63	30.77	88.46	66.67	57.69	68.52	83.33	61.9	73.68	59.26	66.67	76.47	42.86	78.26	80	88	84.62	90.91	73.33	89.47	72.22	35	53.33	80
150	66.67	68.42	62.5	58.97	60.42	51.43	90.63	38.46	88.46	66.67	57.69	68.52	83.33	61.9	73.68	59.26	66.67	76.47	42.86	78.26	80	88	84.62	90.91	73.33	89.47	72.22	35	53.33	80
nhr-66 rescue
Time point	repeat 1	repeat 2	repeat 3	repeat 4	repeat 5	repeat 6	repeat 7	repeat 8	repeat 9	repeat 10	repeat 11	repeat 12	repeat 13	repeat 14	repeat 15	repeat 16	repeat 17	repeat 18	repeat 19	repeat 20
0	0	0	0	0	0	0	0	0	0	0	0	0	0	0	0	0	0	0	0	0
5	4.5	3.33	64.5	0	8	8.82	0	0	0	0	12.5	0	0	0	0	0	2.78	0	0	0
10	4.5	6.6	96.7	0	8	17.65	0	6.25	3.85	0	18.75	11.11	6.67	8	0	0	5.56	16.67	0	0
15	4.5	6.6	16.1	0	8	17.65	0	6.25	3.85	11.11	25	16.67	10	8	0	0	11.11	23.33	0	10.53
20	4.5	6.6	16.1	0	12	17.65	0	6.25	3.85	11.11	25	16.67	13.33	10	0	0	11.11	23.33	6.67	10.53
25	4.5	6.6	16.1	3.57	12	23.53	0	6.25	3.85	11.11	25	16.67	13.33	10	0	0	11.11	23.33	6.67	10.53
30	4.5	6.6	16.1	7.14	12	23.53	0	6.25	3.85	11.11	25	22.22	13.33	12	0	0	11.11	26.67	6.67	10.53
45	4.5	6.6	16.1	7.14	12	23.53	7.14	6.25	3.85	11.11	25	22.22	13.33	12	0	0	11.11	26.67	6.67	10.53
60	4.5	6.6	16.1	7.14	12	23.53	7.14	6.25	3.85	11.11	25	22.22	13.33	12	0	0	11.11	26.67	6.67	10.53
90	4.5	6.6	16.1	7.14	12	23.53	7.14	6.25	3.85	11.11	25	22.22	16.67	12	0	0	11.11	26.67	6.67	10.53
120	4.5	6.6	16.1	7.14	12	23.53	7.14	6.25	3.85	11.11	25	22.22	16.67	12	0	0	11.11	26.67	6.67	15.79
150	9.09	6.6	16.1	10.71	12	23.53	7.14	6.25	3.85	11.11	25	22.22	16.67	12	0	0	11.11	26.67	6.67	15.79
	p value, two-tailed unpaired Student’s t test
N2 vs. nhr-66 (yph413): 0	<0.0001	****
N2 vs. nhr-66 (yph413): 5	<0.0001	****
N2 vs. nhr-66 (yph413): 10	<0.0001	****
N2 vs. nhr-66 (yph413): 15	<0.0001	****
N2 vs. nhr-66 (yph413): 20	<0.0001	****
N2 vs. nhr-66 (yph413): 25	<0.0001	****
N2 vs. nhr-66 (yph413): 30	<0.0001	****
N2 vs. nhr-66 (yph413): 45	<0.0001	****
N2 vs. nhr-66 (yph413): 60	<0.0001	****
N2 vs. nhr-66 (yph413): 90	<0.0001	****
N2 vs. nhr-66 (yph413): 120	<0.0001	****
N2 vs. nhr-66 (yph413): 150	<0.0001	****
	p value, two-tailed unpaired Student’s t test
nhr-66 (yph413) vs. nhr-66 rescue: 0	<0.0001	****
nhr-66 (yph413) vs. nhr-66 rescue: 5	<0.0001	****
nhr-66 (yph413) vs. nhr-66 rescue: 10	<0.0001	****
nhr-66 (yph413) vs. nhr-66 rescue: 15	<0.0001	****
nhr-66 (yph413) vs. nhr-66 rescue: 20	<0.0001	****
nhr-66 (yph413) vs. nhr-66 rescue: 25	<0.0001	****
nhr-66 (yph413) vs. nhr-66 rescue: 30	<0.0001	****
nhr-66 (yph413) vs. nhr-66 rescue: 45	<0.0001	****
nhr-66 (yph413) vs. nhr-66 rescue: 60	<0.0001	****
nhr-66 (yph413) vs. nhr-66 rescue: 90	<0.0001	****
nhr-66 (yph413) vs. nhr-66 rescue: 120	<0.0001	****
nhr-66 (yph413) vs. nhr-66 rescue: 150	<0.0001	****
	p value, two-tailed unpaired Student’s t test
N2 vs. nhr-66 rescue: 0	0.4198	NS
N2 vs. nhr-66 rescue: 5	0.1379	NS
N2 vs. nhr-66 rescue: 10	0.0353	*
N2 vs. nhr-66 rescue: 15	0.0006	***
N2 vs. nhr-66 rescue: 20	0.0001	***
N2 vs. nhr-66 rescue: 25	<0.0001	****
N2 vs. nhr-66 rescue: 30	<0.0001	****
N2 vs. nhr-66 rescue: 45	<0.0001	****
N2 vs. nhr-66 rescue: 60	0.0002	***
N2 vs. nhr-66 rescue: 90	0.001	***
N2 vs. nhr-66 rescue: 120	0.0012	**
N2 vs. nhr-66 rescue: 150	0.0018	**

## Sheet: 5d
SJ4144 (ges-1::GFP)	repeat 1	repeat 2	repeat 3	repeat 4	repeat 5	repeat 6	repeat 7	repeat 8	repeat 9	repeat 10	repeat 11
Day 0	50	50	50	50	50	50	50	50	50	50	50
Day 7	61.2903	66.6667	50.85	65	55.8685	63.5514	64.3411	67.5439	66.1765	67.0103	52.7778
Day 14	73.6842	77.4194	70.37	67.6471	70.3911	69.5364	79.235	78.2222	72.9373	72.6519	81.6326
Day 21	92.8571	92.9936	97.1	87.234	83.2461	74.8971	74.5583	86.1672	93.0417	86.1592	88.5845
nhr-66 (yph413)	repeat 1	repeat 2	repeat 3	repeat 4	repeat 5	repeat 6	repeat 7	repeat 8	repeat 9	repeat 10	repeat 11
Day 0	50	50	50	50	50	50	50	50	50	50	50
Day 7	38.7097	33.3333	49.15	35	44.1315	36.4486	35.6589	32.4561	33.8235	32.9897	47.2222
Day 14	26.3158	22.5806	29.63	32.3529	29.6089	30.4636	20.765	21.7778	27.0627	27.3481	18.3673
Day 21	7.14286	7.00637	2.899	12.766	16.7539	25.1029	25.4417	13.8329	6.95825	13.8408	11.4155
	p value, two-tailed unpaired Student’s t test
SJ4144 (ges-1::GFP) vs. nhr-66 Day 7	<0.0001	****
SJ4144 (ges-1::GFP) vs. nhr-66 Day 14	<0.0001	****
SJ4144 (ges-1::GFP) vs. nhr-66 Day 21	<0.0001	****
