# Supplementary material for: Cuticular collagens mediate cross-kingdom predator–prey interactions between trapping fungi and nematodes
Source: PLoS Biol. 2025 Jul 1;23(7):e3003178. doi: 10.1371/journal.pbio.3003178 (PMC12237271; doi:10.1371/journal.pbio.3003178)
Supplement: S6 Data — This spreadsheet contains the data presented in the S2–S6 Figs. (XLSX) [file pbio.3003178.s006.xlsx]

## Sheet: S2 Fig.
repeat 1	n=	44h	56h	64h	72h		repeat 1	%	44h	56h	64h	72h
N2	Adult			13	460		N2	Adult			4.69314	100		p value, two-tailed unpaired Student’s t test
	Young adult			249				Young adult		0	89.8917				44h	56h	64h	72h
	L4	126	165	15				L4	39.7476	100	5.41516			Adult			0.5166
	L2,L3	191						L2,L3	60.2524					Young adult		0.9501	0.6877
														L4	0.6403	0.9501	0.3867
nhr-66	Adult			25	215		nhr-66	Adult			7.48503	100		L2,L3	0.6403
	Young adult		20	299				Young adult		7.32601	89.521
	L4	66	253	10				L4	42.8571	92.674	2.99401				44h	56h	64h	72h
	L2,L3	88						L2,L3	57.1429					Adult			NS
														Young adult		NS	NS
repeat 2	n=	44h	56h	64h	72h		repeat 2	%	44h	56h	64h	72h		L4	NS	NS	NS
N2	Adult			16	304		N2	Adult			5.46075	100		L2,L3	NS
	Young adult			265				Young adult		0	90.4437
	L4	131	284	12				L4	41.195	100	4.09556
	L2,L3	187						L2,L3	58.805
nhr-66	Adult			15	250		nhr-66	Adult			5.43478	100
	Young adult			247				Young adult		0	89.4928
	L4	100	221	14				L4	39.0625	100	5.07246
	L2,L3	156						L2,L3	60.9375
repeat 3	n=	44h	56h	64h	72h		repeat 3	%	44h	56h	64h	72h
N2	Adult			24	217		N2	Adult			5.7554	100
	Young adult		8	371				Young adult		6.66667	88.9688
	L4	80	112	22				L4	40.8163	93.3333	5.27578
	L2,L3	116						L2,L3	59.1837
nhr-66	Adult			21	365		nhr-66	Adult			5.26316	100
	Young adult			358				Young adult		0	89.7243
	L4	95	166	20				L4	37.2549	100	5.01253
	L2,L3	160						L2,L3	62.7451

## Sheet: S3 Fig.
Dauer formation rate	N2	nhr-66 (yph413)
repeat 1	0.922535	0.880952
repeat 2	0.819876	0.758242			p value, two-tailed unpaired Student’s t test
repeat 3	0.826087	0.884615		N2 vs. nhr-66 (yph413)	0.8379	NS
repeat 4	0.902098	0.856164
repeat 5	0.714286	0.850394
repeat 6	0.8	0.650602
repeat 7	0.736111	0.754098
repeat 8	0.892157	0.756757
repeat 9	0.686275	0.76378
repeat 10	0.787234	0.863636
repeat 11	0.757143	0.658228
repeat 12	0.57971	0.705263
repeat 13		0.90566
repeat 14		0.602273

## Sheet: S4 Fig.
Total eggs laid	N2	nhr-66 (yph413)
repeat 1	259	283			p value, two-tailed unpaired Student’s t test
repeat 2	200	335		N2 vs. nhr-66 (yph413)	0.005	**
repeat 3	291	284
repeat 4	300	299
repeat 5	272	274
repeat 6	247	275
repeat 7	230	303
repeat 8	254	304
repeat 9	271	293
repeat 10	228	271
repeat 11	218	289
repeat 12	257	282
repeat 13	328	292
repeat 14	214	286
repeat 15	260	291
repeat 16	284	212
repeat 17	207	270
repeat 18	252	317
repeat 19	300	272
repeat 20	274	225
repeat 21	282	320
repeat 22	278	286
repeat 23		319

## Sheet: S5 Fig.
Mating efficiency	N2	nhr-66 (yph413)
repeat 1	0.906917	0.934198
repeat 2	0.75	0.875			p value, two-tailed unpaired Student’s t test
repeat 3	0.907345	0.861465		N2 vs. nhr-66 (yph413)	<0.0001	****
repeat 4	0.842432	0.839038
repeat 5	0.796448	0.943713
repeat 6	0.72093	0.929325
repeat 7	0.72023	0.945602
repeat 8	0.866953	0.973945
repeat 9	0.828463	0.885714
repeat 10	0.793522	0.88255
repeat 11	0.751667	0.930233
repeat 12	0.712857	0.932725
repeat 13	0.730415	0.970443
repeat 14	0.76	0.860068
repeat 15		0.930876

## Sheet: S6 Fig.
	N2	nhr-66 (yph413)	nhr-49 (yph475)
repeat 1	0	60	0
repeat 2	0	70	0
repeat 3	0	47	0
repeat 4	0	40	0
repeat 5	0	60	0
repeat 6	0	37	7
repeat 7		50	3
repeat 8		47
repeat 9		40
repeat 10		37
repeat 11		37
	p value, two-tailed unpaired Student’s t test
N2 vs. nhr-66 (yph413)	<0.0001	****
N2 vs. nhr-49 (yph475)	0.211	ns
