# Supplementary material for: Cuticular collagens mediate cross-kingdom predator–prey interactions between trapping fungi and nematodes
Source: PLoS Biol. 2025 Jul 1;23(7):e3003178. doi: 10.1371/journal.pbio.3003178 (PMC12237271; doi:10.1371/journal.pbio.3003178)
Supplement: S1 Table — (XLSX) [file pbio.3003178.s007.xlsx]

## Sheet: S1 Table
chrom	pos	ref_seq	alt_seq	consequence	transcript	biotype	strand	amino_acid_change	dna_change	strains	blosum	grantham	percent_protein	gene	variant_impact	divergent	release
IV	8226342	G	A	3_prime_utr	T09A12.4a.1	protein_coding		NA	NA	ECA36				nhr-66	LOW	FALSE
IV	8226342	G	A	3_prime_utr	T09A12.4b.1	protein_coding		NA	NA	ECA36				nhr-66	LOW	FALSE
IV	8226342	G	A	3_prime_utr	T09A12.4c.1	protein_coding		NA	NA	ECA36				nhr-66	LOW	FALSE
IV	8226342	G	A	3_prime_utr	T09A12.4f.1	protein_coding		NA	NA	ECA36				nhr-66	LOW	FALSE
IV	8226342	G	A	3_prime_utr	T09A12.5.1	protein_coding		NA	NA	ECA36				1.2	LOW	FALSE
IV	8226374	T	C	3_prime_utr	T09A12.4a.1	protein_coding		NA	NA	ECA2199				nhr-66	LOW	FALSE
IV	8226374	T	C	3_prime_utr	T09A12.4b.1	protein_coding		NA	NA	ECA2199				nhr-66	LOW	FALSE
IV	8226374	T	C	3_prime_utr	T09A12.4c.1	protein_coding		NA	NA	ECA2199				nhr-66	LOW	FALSE
IV	8226374	T	C	3_prime_utr	T09A12.4f.1	protein_coding		NA	NA	ECA2199				nhr-66	LOW	FALSE
IV	8226402	A	G	3_prime_utr	T09A12.4a.1	protein_coding		NA	NA	ECA1939,ECA1977				nhr-66	LOW	FALSE
IV	8226402	A	G	3_prime_utr	T09A12.4b.1	protein_coding		NA	NA	ECA1939,ECA1977				nhr-66	LOW	FALSE
IV	8226402	A	G	3_prime_utr	T09A12.4c.1	protein_coding		NA	NA	ECA1939,ECA1977				nhr-66	LOW	FALSE
IV	8226402	A	G	3_prime_utr	T09A12.4f.1	protein_coding		NA	NA	ECA1939,ECA1977				nhr-66	LOW	FALSE
IV	8226402	A	G	3_prime_utr	T09A12.4j.1	protein_coding		NA	NA	ECA1939,ECA1977				nhr-66	LOW	FALSE
IV	8226424	T	G	3_prime_utr	T09A12.4a.1	protein_coding		NA	NA	ECA1202,ECA1206,ECA1208,ECA1212,ECA1216,ECA1225,ECA1228,ECA1276,ECA1281,ECA1283,ECA1284,ECA1293,ECA1409,ECA1751,ECA1769,ECA1997,ECA2151,ECA2251,ECA2417,ECA2443,ECA2473,ECA2482,ECA2489,ECA2944,ECA2948,ECA396,ECA722,ECA744,ECA745				nhr-66	LOW	FALSE
IV	8226424	T	G	3_prime_utr	T09A12.4b.1	protein_coding		NA	NA	ECA1202,ECA1206,ECA1208,ECA1212,ECA1216,ECA1225,ECA1228,ECA1276,ECA1281,ECA1283,ECA1284,ECA1293,ECA1409,ECA1751,ECA1769,ECA1997,ECA2151,ECA2251,ECA2417,ECA2443,ECA2473,ECA2482,ECA2489,ECA2944,ECA2948,ECA396,ECA722,ECA744,ECA745				nhr-66	LOW	FALSE
IV	8226424	T	G	3_prime_utr	T09A12.4c.1	protein_coding		NA	NA	ECA1202,ECA1206,ECA1208,ECA1212,ECA1216,ECA1225,ECA1228,ECA1276,ECA1281,ECA1283,ECA1284,ECA1293,ECA1409,ECA1751,ECA1769,ECA1997,ECA2151,ECA2251,ECA2417,ECA2443,ECA2473,ECA2482,ECA2489,ECA2944,ECA2948,ECA396,ECA722,ECA744,ECA745				nhr-66	LOW	FALSE
IV	8226424	T	G	3_prime_utr	T09A12.4f.1	protein_coding		NA	NA	ECA1202,ECA1206,ECA1208,ECA1212,ECA1216,ECA1225,ECA1228,ECA1276,ECA1281,ECA1283,ECA1284,ECA1293,ECA1409,ECA1751,ECA1769,ECA1997,ECA2151,ECA2251,ECA2417,ECA2443,ECA2473,ECA2482,ECA2489,ECA2944,ECA2948,ECA396,ECA722,ECA744,ECA745				nhr-66	LOW	FALSE
IV	8226424	T	G	3_prime_utr	T09A12.4j.1	protein_coding		NA	NA	ECA1202,ECA1206,ECA1208,ECA1212,ECA1216,ECA1225,ECA1228,ECA1276,ECA1281,ECA1283,ECA1284,ECA1293,ECA1409,ECA1751,ECA1769,ECA1997,ECA2151,ECA2251,ECA2417,ECA2443,ECA2473,ECA2482,ECA2489,ECA2944,ECA2948,ECA396,ECA722,ECA744,ECA745				nhr-66	LOW	FALSE
IV	8226457	G	A	3_prime_utr	T09A12.4a.1	protein_coding		NA	NA	ECA1887,ECA2861,ECA3035,ECA372,ECA593,ECA706,JR4305,XZ1513				nhr-66	LOW	FALSE
IV	8226457	G	A	3_prime_utr	T09A12.4b.1	protein_coding		NA	NA	ECA1887,ECA2861,ECA3035,ECA372,ECA593,ECA706,JR4305,XZ1513				nhr-66	LOW	FALSE
IV	8226457	G	A	3_prime_utr	T09A12.4c.1	protein_coding		NA	NA	ECA1887,ECA2861,ECA3035,ECA372,ECA593,ECA706,JR4305,XZ1513				nhr-66	LOW	FALSE
IV	8226457	G	A	3_prime_utr	T09A12.4f.1	protein_coding		NA	NA	ECA1887,ECA2861,ECA3035,ECA372,ECA593,ECA706,JR4305,XZ1513				nhr-66	LOW	FALSE
IV	8226457	G	A	3_prime_utr	T09A12.4j.1	protein_coding		NA	NA	ECA1887,ECA2861,ECA3035,ECA372,ECA593,ECA706,JR4305,XZ1513				nhr-66	LOW	FALSE
IV	8226588	G	T	3_prime_utr	T09A12.4a.1	protein_coding		NA	NA	ECA1237,ECA723,ECA730				nhr-66	LOW	FALSE
IV	8226588	G	T	3_prime_utr	T09A12.4b.1	protein_coding		NA	NA	ECA1237,ECA723,ECA730				nhr-66	LOW	FALSE
IV	8226588	G	T	3_prime_utr	T09A12.4c.1	protein_coding		NA	NA	ECA1237,ECA723,ECA730				nhr-66	LOW	FALSE
IV	8226588	G	T	3_prime_utr	T09A12.4f.1	protein_coding		NA	NA	ECA1237,ECA723,ECA730				nhr-66	LOW	FALSE
IV	8226588	G	T	3_prime_utr	T09A12.4j.1	protein_coding		NA	NA	ECA1237,ECA723,ECA730				nhr-66	LOW	FALSE
IV	8226714	G	A	3_prime_utr	T09A12.4a.1	protein_coding		NA	NA	ECA1185,ECA1187,ECA1191,ECA1192,ECA1193,ECA1194,ECA1195,ECA1196,ECA1200,ECA1202,ECA1206,ECA1208,ECA1212,ECA1216,ECA1223,ECA1225,ECA1228,ECA1229,ECA1232,ECA1237,ECA1238,ECA1240,ECA1242,ECA1247,ECA1251,ECA1252,ECA1253,ECA1255,ECA1257,ECA1261,ECA1276,ECA1278,ECA1281,ECA1283,ECA1284,ECA1286,ECA1287,ECA1289,ECA1293,ECA1298,ECA1409,ECA1493,ECA1693,ECA1713,ECA1717,ECA1725,ECA1751,ECA1757,ECA1761,ECA1769…				nhr-66	LOW	FALSE
IV	8226714	G	A	3_prime_utr	T09A12.4b.1	protein_coding		NA	NA	ECA1185,ECA1187,ECA1191,ECA1192,ECA1193,ECA1194,ECA1195,ECA1196,ECA1200,ECA1202,ECA1206,ECA1208,ECA1212,ECA1216,ECA1223,ECA1225,ECA1228,ECA1229,ECA1232,ECA1237,ECA1238,ECA1240,ECA1242,ECA1247,ECA1251,ECA1252,ECA1253,ECA1255,ECA1257,ECA1261,ECA1276,ECA1278,ECA1281,ECA1283,ECA1284,ECA1286,ECA1287,ECA1289,ECA1293,ECA1298,ECA1409,ECA1493,ECA1693,ECA1713,ECA1717,ECA1725,ECA1751,ECA1757,ECA1761,ECA1769…				nhr-66	LOW	FALSE
IV	8226714	G	A	3_prime_utr	T09A12.4c.1	protein_coding		NA	NA	ECA1185,ECA1187,ECA1191,ECA1192,ECA1193,ECA1194,ECA1195,ECA1196,ECA1200,ECA1202,ECA1206,ECA1208,ECA1212,ECA1216,ECA1223,ECA1225,ECA1228,ECA1229,ECA1232,ECA1237,ECA1238,ECA1240,ECA1242,ECA1247,ECA1251,ECA1252,ECA1253,ECA1255,ECA1257,ECA1261,ECA1276,ECA1278,ECA1281,ECA1283,ECA1284,ECA1286,ECA1287,ECA1289,ECA1293,ECA1298,ECA1409,ECA1493,ECA1693,ECA1713,ECA1717,ECA1725,ECA1751,ECA1757,ECA1761,ECA1769…				nhr-66	LOW	FALSE
IV	8226714	G	A	3_prime_utr	T09A12.4f.1	protein_coding		NA	NA	ECA1185,ECA1187,ECA1191,ECA1192,ECA1193,ECA1194,ECA1195,ECA1196,ECA1200,ECA1202,ECA1206,ECA1208,ECA1212,ECA1216,ECA1223,ECA1225,ECA1228,ECA1229,ECA1232,ECA1237,ECA1238,ECA1240,ECA1242,ECA1247,ECA1251,ECA1252,ECA1253,ECA1255,ECA1257,ECA1261,ECA1276,ECA1278,ECA1281,ECA1283,ECA1284,ECA1286,ECA1287,ECA1289,ECA1293,ECA1298,ECA1409,ECA1493,ECA1693,ECA1713,ECA1717,ECA1725,ECA1751,ECA1757,ECA1761,ECA1769…				nhr-66	LOW	FALSE
IV	8226714	G	A	3_prime_utr	T09A12.4j.1	protein_coding		NA	NA	ECA1185,ECA1187,ECA1191,ECA1192,ECA1193,ECA1194,ECA1195,ECA1196,ECA1200,ECA1202,ECA1206,ECA1208,ECA1212,ECA1216,ECA1223,ECA1225,ECA1228,ECA1229,ECA1232,ECA1237,ECA1238,ECA1240,ECA1242,ECA1247,ECA1251,ECA1252,ECA1253,ECA1255,ECA1257,ECA1261,ECA1276,ECA1278,ECA1281,ECA1283,ECA1284,ECA1286,ECA1287,ECA1289,ECA1293,ECA1298,ECA1409,ECA1493,ECA1693,ECA1713,ECA1717,ECA1725,ECA1751,ECA1757,ECA1761,ECA1769…				nhr-66	LOW	FALSE
IV	8226775	G	C	missense	T09A12.4a.1	protein_coding	-	568P>568A	8226775G>C	NIC1783,NIC1790,NIC1791,NIC1798	-1	27	98.44	nhr-66	HIGH	FALSE
IV	8226775	G	C	missense	T09A12.4b.1	protein_coding	-	517P>517A	8226775G>C	NIC1783,NIC1790,NIC1791,NIC1798	-1	27	98.29	nhr-66	HIGH	FALSE
IV	8226775	G	C	missense	T09A12.4c.1	protein_coding	-	724P>724A	8226775G>C	NIC1783,NIC1790,NIC1791,NIC1798	-1	27	98.77	nhr-66	HIGH	FALSE
IV	8226775	G	C	missense	T09A12.4d.1	protein_coding	-	650P>650A	8226775G>C	NIC1783,NIC1790,NIC1791,NIC1798	-1	27	98.63	nhr-66	HIGH	FALSE
IV	8226775	G	C	missense	T09A12.4e.1	protein_coding	-	510P>510A	8226775G>C	NIC1783,NIC1790,NIC1791,NIC1798	-1	27	98.27	nhr-66	HIGH	FALSE
IV	8226775	G	C	missense	T09A12.4f.1	protein_coding	-	722P>722A	8226775G>C	NIC1783,NIC1790,NIC1791,NIC1798	-1	27	98.77	nhr-66	HIGH	FALSE
IV	8226775	G	C	missense	T09A12.4g.1	protein_coding	-	648P>648A	8226775G>C	NIC1783,NIC1790,NIC1791,NIC1798	-1	27	98.63	nhr-66	HIGH	FALSE
IV	8226775	G	C	missense	T09A12.4h.1	protein_coding	-	570P>570A	8226775G>C	NIC1783,NIC1790,NIC1791,NIC1798	-1	27	98.45	nhr-66	HIGH	FALSE
IV	8226775	G	C	missense	T09A12.4i.1	protein_coding	-	508P>508A	8226775G>C	NIC1783,NIC1790,NIC1791,NIC1798	-1	27	98.26	nhr-66	HIGH	FALSE
IV	8226775	G	C	missense	T09A12.4j.1	protein_coding	-	519P>519A	8226775G>C	NIC1783,NIC1790,NIC1791,NIC1798	-1	27	98.3	nhr-66	HIGH	FALSE
IV	8226797	G	A	synonymous	T09A12.4a.1	protein_coding	-	560G	8226797G>A	ECA1185,ECA1187,ECA1191,ECA1192,ECA1193,ECA1194,ECA1195,ECA1196,ECA1200,ECA1202,ECA1206,ECA1208,ECA1212,ECA1216,ECA1223,ECA1225,ECA1228,ECA1229,ECA1232,ECA1237,ECA1238,ECA1240,ECA1242,ECA1247,ECA1251,ECA1252,ECA1253,ECA1255,ECA1257,ECA1261,ECA1276,ECA1278,ECA1281,ECA1283,ECA1284,ECA1286,ECA1287,ECA1289,ECA1293,ECA1298,ECA1409,ECA1493,ECA1693,ECA1713,ECA1717,ECA1725,ECA1751,ECA1757,ECA1761,ECA1769…			97.05	nhr-66	LOW	FALSE
IV	8226797	G	A	synonymous	T09A12.4b.1	protein_coding	-	509G	8226797G>A	ECA1185,ECA1187,ECA1191,ECA1192,ECA1193,ECA1194,ECA1195,ECA1196,ECA1200,ECA1202,ECA1206,ECA1208,ECA1212,ECA1216,ECA1223,ECA1225,ECA1228,ECA1229,ECA1232,ECA1237,ECA1238,ECA1240,ECA1242,ECA1247,ECA1251,ECA1252,ECA1253,ECA1255,ECA1257,ECA1261,ECA1276,ECA1278,ECA1281,ECA1283,ECA1284,ECA1286,ECA1287,ECA1289,ECA1293,ECA1298,ECA1409,ECA1493,ECA1693,ECA1713,ECA1717,ECA1725,ECA1751,ECA1757,ECA1761,ECA1769…			96.77	nhr-66	LOW	FALSE
IV	8226797	G	A	synonymous	T09A12.4c.1	protein_coding	-	716G	8226797G>A	ECA1185,ECA1187,ECA1191,ECA1192,ECA1193,ECA1194,ECA1195,ECA1196,ECA1200,ECA1202,ECA1206,ECA1208,ECA1212,ECA1216,ECA1223,ECA1225,ECA1228,ECA1229,ECA1232,ECA1237,ECA1238,ECA1240,ECA1242,ECA1247,ECA1251,ECA1252,ECA1253,ECA1255,ECA1257,ECA1261,ECA1276,ECA1278,ECA1281,ECA1283,ECA1284,ECA1286,ECA1287,ECA1289,ECA1293,ECA1298,ECA1409,ECA1493,ECA1693,ECA1713,ECA1717,ECA1725,ECA1751,ECA1757,ECA1761,ECA1769…			97.68	nhr-66	LOW	FALSE
IV	8226797	G	A	synonymous	T09A12.4d.1	protein_coding	-	642G	8226797G>A	ECA1185,ECA1187,ECA1191,ECA1192,ECA1193,ECA1194,ECA1195,ECA1196,ECA1200,ECA1202,ECA1206,ECA1208,ECA1212,ECA1216,ECA1223,ECA1225,ECA1228,ECA1229,ECA1232,ECA1237,ECA1238,ECA1240,ECA1242,ECA1247,ECA1251,ECA1252,ECA1253,ECA1255,ECA1257,ECA1261,ECA1276,ECA1278,ECA1281,ECA1283,ECA1284,ECA1286,ECA1287,ECA1289,ECA1293,ECA1298,ECA1409,ECA1493,ECA1693,ECA1713,ECA1717,ECA1725,ECA1751,ECA1757,ECA1761,ECA1769…			97.42	nhr-66	LOW	FALSE
IV	8226797	G	A	synonymous	T09A12.4e.1	protein_coding	-	502G	8226797G>A	ECA1185,ECA1187,ECA1191,ECA1192,ECA1193,ECA1194,ECA1195,ECA1196,ECA1200,ECA1202,ECA1206,ECA1208,ECA1212,ECA1216,ECA1223,ECA1225,ECA1228,ECA1229,ECA1232,ECA1237,ECA1238,ECA1240,ECA1242,ECA1247,ECA1251,ECA1252,ECA1253,ECA1255,ECA1257,ECA1261,ECA1276,ECA1278,ECA1281,ECA1283,ECA1284,ECA1286,ECA1287,ECA1289,ECA1293,ECA1298,ECA1409,ECA1493,ECA1693,ECA1713,ECA1717,ECA1725,ECA1751,ECA1757,ECA1761,ECA1769…			96.72	nhr-66	LOW	FALSE
IV	8226797	G	A	synonymous	T09A12.4f.1	protein_coding	-	714G	8226797G>A	ECA1185,ECA1187,ECA1191,ECA1192,ECA1193,ECA1194,ECA1195,ECA1196,ECA1200,ECA1202,ECA1206,ECA1208,ECA1212,ECA1216,ECA1223,ECA1225,ECA1228,ECA1229,ECA1232,ECA1237,ECA1238,ECA1240,ECA1242,ECA1247,ECA1251,ECA1252,ECA1253,ECA1255,ECA1257,ECA1261,ECA1276,ECA1278,ECA1281,ECA1283,ECA1284,ECA1286,ECA1287,ECA1289,ECA1293,ECA1298,ECA1409,ECA1493,ECA1693,ECA1713,ECA1717,ECA1725,ECA1751,ECA1757,ECA1761,ECA1769…			97.67	nhr-66	LOW	FALSE
IV	8226797	G	A	synonymous	T09A12.4g.1	protein_coding	-	640G	8226797G>A	ECA1185,ECA1187,ECA1191,ECA1192,ECA1193,ECA1194,ECA1195,ECA1196,ECA1200,ECA1202,ECA1206,ECA1208,ECA1212,ECA1216,ECA1223,ECA1225,ECA1228,ECA1229,ECA1232,ECA1237,ECA1238,ECA1240,ECA1242,ECA1247,ECA1251,ECA1252,ECA1253,ECA1255,ECA1257,ECA1261,ECA1276,ECA1278,ECA1281,ECA1283,ECA1284,ECA1286,ECA1287,ECA1289,ECA1293,ECA1298,ECA1409,ECA1493,ECA1693,ECA1713,ECA1717,ECA1725,ECA1751,ECA1757,ECA1761,ECA1769…			97.41	nhr-66	LOW	FALSE
IV	8226797	G	A	synonymous	T09A12.4h.1	protein_coding	-	562G	8226797G>A	ECA1185,ECA1187,ECA1191,ECA1192,ECA1193,ECA1194,ECA1195,ECA1196,ECA1200,ECA1202,ECA1206,ECA1208,ECA1212,ECA1216,ECA1223,ECA1225,ECA1228,ECA1229,ECA1232,ECA1237,ECA1238,ECA1240,ECA1242,ECA1247,ECA1251,ECA1252,ECA1253,ECA1255,ECA1257,ECA1261,ECA1276,ECA1278,ECA1281,ECA1283,ECA1284,ECA1286,ECA1287,ECA1289,ECA1293,ECA1298,ECA1409,ECA1493,ECA1693,ECA1713,ECA1717,ECA1725,ECA1751,ECA1757,ECA1761,ECA1769…			97.06	nhr-66	LOW	FALSE
IV	8226797	G	A	synonymous	T09A12.4i.1	protein_coding	-	500G	8226797G>A	ECA1185,ECA1187,ECA1191,ECA1192,ECA1193,ECA1194,ECA1195,ECA1196,ECA1200,ECA1202,ECA1206,ECA1208,ECA1212,ECA1216,ECA1223,ECA1225,ECA1228,ECA1229,ECA1232,ECA1237,ECA1238,ECA1240,ECA1242,ECA1247,ECA1251,ECA1252,ECA1253,ECA1255,ECA1257,ECA1261,ECA1276,ECA1278,ECA1281,ECA1283,ECA1284,ECA1286,ECA1287,ECA1289,ECA1293,ECA1298,ECA1409,ECA1493,ECA1693,ECA1713,ECA1717,ECA1725,ECA1751,ECA1757,ECA1761,ECA1769…			96.71	nhr-66	LOW	FALSE
IV	8226797	G	A	synonymous	T09A12.4j.1	protein_coding	-	511G	8226797G>A	ECA1185,ECA1187,ECA1191,ECA1192,ECA1193,ECA1194,ECA1195,ECA1196,ECA1200,ECA1202,ECA1206,ECA1208,ECA1212,ECA1216,ECA1223,ECA1225,ECA1228,ECA1229,ECA1232,ECA1237,ECA1238,ECA1240,ECA1242,ECA1247,ECA1251,ECA1252,ECA1253,ECA1255,ECA1257,ECA1261,ECA1276,ECA1278,ECA1281,ECA1283,ECA1284,ECA1286,ECA1287,ECA1289,ECA1293,ECA1298,ECA1409,ECA1493,ECA1693,ECA1713,ECA1717,ECA1725,ECA1751,ECA1757,ECA1761,ECA1769…			96.78	nhr-66	LOW	FALSE
IV	8226861	C	A	missense	T09A12.4a.1	protein_coding	-	539G>539V	8226861C>A	ECA1493,ECA1713,ECA2191,ECA2195,ECA3088,XZ1516	-3	109	93.41	nhr-66	HIGH	FALSE
IV	8226861	C	A	missense	T09A12.4b.1	protein_coding	-	488G>488V	8226861C>A	ECA1493,ECA1713,ECA2191,ECA2195,ECA3088,XZ1516	-3	109	92.78	nhr-66	HIGH	FALSE
IV	8226861	C	A	missense	T09A12.4c.1	protein_coding	-	695G>695V	8226861C>A	ECA1493,ECA1713,ECA2191,ECA2195,ECA3088,XZ1516	-3	109	94.82	nhr-66	HIGH	FALSE
IV	8226861	C	A	missense	T09A12.4d.1	protein_coding	-	621G>621V	8226861C>A	ECA1493,ECA1713,ECA2191,ECA2195,ECA3088,XZ1516	-3	109	94.23	nhr-66	HIGH	FALSE
IV	8226861	C	A	missense	T09A12.4e.1	protein_coding	-	481G>481V	8226861C>A	ECA1493,ECA1713,ECA2191,ECA2195,ECA3088,XZ1516	-3	109	92.68	nhr-66	HIGH	FALSE
IV	8226861	C	A	missense	T09A12.4f.1	protein_coding	-	693G>693V	8226861C>A	ECA1493,ECA1713,ECA2191,ECA2195,ECA3088,XZ1516	-3	109	94.8	nhr-66	HIGH	FALSE
IV	8226861	C	A	missense	T09A12.4g.1	protein_coding	-	619G>619V	8226861C>A	ECA1493,ECA1713,ECA2191,ECA2195,ECA3088,XZ1516	-3	109	94.22	nhr-66	HIGH	FALSE
IV	8226861	C	A	missense	T09A12.4h.1	protein_coding	-	541G>541V	8226861C>A	ECA1493,ECA1713,ECA2191,ECA2195,ECA3088,XZ1516	-3	109	93.44	nhr-66	HIGH	FALSE
IV	8226861	C	A	missense	T09A12.4i.1	protein_coding	-	479G>479V	8226861C>A	ECA1493,ECA1713,ECA2191,ECA2195,ECA3088,XZ1516	-3	109	92.65	nhr-66	HIGH	FALSE
IV	8226861	C	A	missense	T09A12.4j.1	protein_coding	-	490G>490V	8226861C>A	ECA1493,ECA1713,ECA2191,ECA2195,ECA3088,XZ1516	-3	109	92.8	nhr-66	HIGH	FALSE
IV	8226969	A	G	missense	T09A12.4a.1	protein_coding	-	503I>503T	8226969A>G	ECA1853,ECA1875	-1	89	87.18	nhr-66	HIGH	FALSE
IV	8226969	A	G	missense	T09A12.4b.1	protein_coding	-	452I>452T	8226969A>G	ECA1853,ECA1875	-1	89	85.93	nhr-66	HIGH	FALSE
IV	8226969	A	G	missense	T09A12.4c.1	protein_coding	-	659I>659T	8226969A>G	ECA1853,ECA1875	-1	89	89.9	nhr-66	HIGH	FALSE
IV	8226969	A	G	missense	T09A12.4d.1	protein_coding	-	585I>585T	8226969A>G	ECA1853,ECA1875	-1	89	88.77	nhr-66	HIGH	FALSE
IV	8226969	A	G	missense	T09A12.4e.1	protein_coding	-	445I>445T	8226969A>G	ECA1853,ECA1875	-1	89	85.74	nhr-66	HIGH	FALSE
IV	8226969	A	G	missense	T09A12.4f.1	protein_coding	-	657I>657T	8226969A>G	ECA1853,ECA1875	-1	89	89.88	nhr-66	HIGH	FALSE
IV	8226969	A	G	missense	T09A12.4g.1	protein_coding	-	583I>583T	8226969A>G	ECA1853,ECA1875	-1	89	88.74	nhr-66	HIGH	FALSE
IV	8226969	A	G	missense	T09A12.4h.1	protein_coding	-	505I>505T	8226969A>G	ECA1853,ECA1875	-1	89	87.22	nhr-66	HIGH	FALSE
IV	8226969	A	G	missense	T09A12.4i.1	protein_coding	-	443I>443T	8226969A>G	ECA1853,ECA1875	-1	89	85.69	nhr-66	HIGH	FALSE
IV	8226969	A	G	missense	T09A12.4j.1	protein_coding	-	454I>454T	8226969A>G	ECA1853,ECA1875	-1	89	85.98	nhr-66	HIGH	FALSE
IV	8226971	C	T	synonymous	T09A12.4a.1	protein_coding	-	502S	8226971C>T	ECA2191,ECA2195,XZ1516			87	nhr-66	LOW	FALSE
IV	8226971	C	T	synonymous	T09A12.4b.1	protein_coding	-	451S	8226971C>T	ECA2191,ECA2195,XZ1516			85.74	nhr-66	LOW	FALSE
IV	8226971	C	T	synonymous	T09A12.4c.1	protein_coding	-	658S	8226971C>T	ECA2191,ECA2195,XZ1516			89.77	nhr-66	LOW	FALSE
IV	8226971	C	T	synonymous	T09A12.4d.1	protein_coding	-	584S	8226971C>T	ECA2191,ECA2195,XZ1516			88.62	nhr-66	LOW	FALSE
IV	8226971	C	T	synonymous	T09A12.4e.1	protein_coding	-	444S	8226971C>T	ECA2191,ECA2195,XZ1516			85.55	nhr-66	LOW	FALSE
IV	8226971	C	T	synonymous	T09A12.4f.1	protein_coding	-	656S	8226971C>T	ECA2191,ECA2195,XZ1516			89.74	nhr-66	LOW	FALSE
IV	8226971	C	T	synonymous	T09A12.4g.1	protein_coding	-	582S	8226971C>T	ECA2191,ECA2195,XZ1516			88.58	nhr-66	LOW	FALSE
IV	8226971	C	T	synonymous	T09A12.4h.1	protein_coding	-	504S	8226971C>T	ECA2191,ECA2195,XZ1516			87.05	nhr-66	LOW	FALSE
IV	8226971	C	T	synonymous	T09A12.4i.1	protein_coding	-	442S	8226971C>T	ECA2191,ECA2195,XZ1516			85.49	nhr-66	LOW	FALSE
IV	8226971	C	T	synonymous	T09A12.4j.1	protein_coding	-	453S	8226971C>T	ECA2191,ECA2195,XZ1516			85.8	nhr-66	LOW	FALSE
IV	8227051	G	A	synonymous	T09A12.4a.1	protein_coding	-	492F	8227051G>A	ECA1247,ECA1919			85.27	nhr-66	LOW	FALSE
IV	8227051	G	A	synonymous	T09A12.4b.1	protein_coding	-	441F	8227051G>A	ECA1247,ECA1919			83.84	nhr-66	LOW	FALSE
IV	8227051	G	A	synonymous	T09A12.4c.1	protein_coding	-	648F	8227051G>A	ECA1247,ECA1919			88.4	nhr-66	LOW	FALSE
IV	8227051	G	A	synonymous	T09A12.4d.1	protein_coding	-	574F	8227051G>A	ECA1247,ECA1919			87.1	nhr-66	LOW	FALSE
IV	8227051	G	A	synonymous	T09A12.4e.1	protein_coding	-	434F	8227051G>A	ECA1247,ECA1919			83.62	nhr-66	LOW	FALSE
IV	8227051	G	A	synonymous	T09A12.4f.1	protein_coding	-	646F	8227051G>A	ECA1247,ECA1919			88.37	nhr-66	LOW	FALSE
IV	8227051	G	A	synonymous	T09A12.4g.1	protein_coding	-	572F	8227051G>A	ECA1247,ECA1919			87.06	nhr-66	LOW	FALSE
IV	8227051	G	A	synonymous	T09A12.4h.1	protein_coding	-	494F	8227051G>A	ECA1247,ECA1919			85.32	nhr-66	LOW	FALSE
IV	8227051	G	A	synonymous	T09A12.4i.1	protein_coding	-	432F	8227051G>A	ECA1247,ECA1919			83.56	nhr-66	LOW	FALSE
IV	8227051	G	A	synonymous	T09A12.4j.1	protein_coding	-	443F	8227051G>A	ECA1247,ECA1919			83.9	nhr-66	LOW	FALSE
IV	8227078	A	G	synonymous	T09A12.4a.1	protein_coding	-	483D	8227078A>G	ECA2360,ECA2367,ECA740,ECA741			83.71	nhr-66	LOW	FALSE
IV	8227078	A	G	synonymous	T09A12.4b.1	protein_coding	-	432D	8227078A>G	ECA2360,ECA2367,ECA740,ECA741			82.13	nhr-66	LOW	FALSE
IV	8227078	A	G	synonymous	T09A12.4c.1	protein_coding	-	639D	8227078A>G	ECA2360,ECA2367,ECA740,ECA741			87.18	nhr-66	LOW	FALSE
IV	8227078	A	G	synonymous	T09A12.4d.1	protein_coding	-	565D	8227078A>G	ECA2360,ECA2367,ECA740,ECA741			85.74	nhr-66	LOW	FALSE
IV	8227078	A	G	synonymous	T09A12.4e.1	protein_coding	-	425D	8227078A>G	ECA2360,ECA2367,ECA740,ECA741			81.89	nhr-66	LOW	FALSE
IV	8227078	A	G	synonymous	T09A12.4f.1	protein_coding	-	637D	8227078A>G	ECA2360,ECA2367,ECA740,ECA741			87.14	nhr-66	LOW	FALSE
IV	8227078	A	G	synonymous	T09A12.4g.1	protein_coding	-	563D	8227078A>G	ECA2360,ECA2367,ECA740,ECA741			85.69	nhr-66	LOW	FALSE
IV	8227078	A	G	synonymous	T09A12.4h.1	protein_coding	-	485D	8227078A>G	ECA2360,ECA2367,ECA740,ECA741			83.77	nhr-66	LOW	FALSE
IV	8227078	A	G	synonymous	T09A12.4i.1	protein_coding	-	423D	8227078A>G	ECA2360,ECA2367,ECA740,ECA741			81.82	nhr-66	LOW	FALSE
IV	8227078	A	G	synonymous	T09A12.4j.1	protein_coding	-	434D	8227078A>G	ECA2360,ECA2367,ECA740,ECA741			82.2	nhr-66	LOW	FALSE
IV	8227092	A	G	missense	T09A12.4a.1	protein_coding	-	479S>479P	8227092A>G	ECA1493,ECA1713,ECA2191,ECA2195,ECA3088,XZ1516	-1	74	83.02	nhr-66	HIGH	FALSE
IV	8227092	A	G	missense	T09A12.4b.1	protein_coding	-	428S>428P	8227092A>G	ECA1493,ECA1713,ECA2191,ECA2195,ECA3088,XZ1516	-1	74	81.37	nhr-66	HIGH	FALSE
IV	8227092	A	G	missense	T09A12.4c.1	protein_coding	-	635S>635P	8227092A>G	ECA1493,ECA1713,ECA2191,ECA2195,ECA3088,XZ1516	-1	74	86.63	nhr-66	HIGH	FALSE
IV	8227092	A	G	missense	T09A12.4d.1	protein_coding	-	561S>561P	8227092A>G	ECA1493,ECA1713,ECA2191,ECA2195,ECA3088,XZ1516	-1	74	85.13	nhr-66	HIGH	FALSE
IV	8227092	A	G	missense	T09A12.4e.1	protein_coding	-	421S>421P	8227092A>G	ECA1493,ECA1713,ECA2191,ECA2195,ECA3088,XZ1516	-1	74	81.12	nhr-66	HIGH	FALSE
IV	8227092	A	G	missense	T09A12.4f.1	protein_coding	-	633S>633P	8227092A>G	ECA1493,ECA1713,ECA2191,ECA2195,ECA3088,XZ1516	-1	74	86.59	nhr-66	HIGH	FALSE
IV	8227092	A	G	missense	T09A12.4g.1	protein_coding	-	559S>559P	8227092A>G	ECA1493,ECA1713,ECA2191,ECA2195,ECA3088,XZ1516	-1	74	85.08	nhr-66	HIGH	FALSE
IV	8227092	A	G	missense	T09A12.4h.1	protein_coding	-	481S>481P	8227092A>G	ECA1493,ECA1713,ECA2191,ECA2195,ECA3088,XZ1516	-1	74	83.07	nhr-66	HIGH	FALSE
IV	8227092	A	G	missense	T09A12.4i.1	protein_coding	-	419S>419P	8227092A>G	ECA1493,ECA1713,ECA2191,ECA2195,ECA3088,XZ1516	-1	74	81.04	nhr-66	HIGH	FALSE
IV	8227092	A	G	missense	T09A12.4j.1	protein_coding	-	430S>430P	8227092A>G	ECA1493,ECA1713,ECA2191,ECA2195,ECA3088,XZ1516	-1	74	81.44	nhr-66	HIGH	FALSE
IV	8227291	A	G	synonymous	T09A12.4a.1	protein_coding	-	412P	8227291A>G	ECA1185,ECA1187,ECA1191,ECA1192,ECA1193,ECA1194,ECA1195,ECA1196,ECA1232,ECA1238,ECA1240,ECA1242,ECA1251,ECA1252,ECA1253,ECA1693,ECA1717,ECA1725,ECA1761,ECA1793,ECA1821,ECA1825,ECA1843,ECA1851,ECA1885,ECA1925,ECA2043,ECA2109,ECA2155,ECA2159,ECA2183,ECA2187,ECA2281,ECA2291,ECA2334,ECA2336,ECA2360,ECA2367,ECA2882,ECA2897,ECA2929,ECA2941,ECA2942,ECA2945,ECA2946,ECA2950,ECA2951,ECA2952,ECA2956,ECA2960…			71.4	nhr-66	LOW	FALSE
IV	8227291	A	G	synonymous	T09A12.4b.1	protein_coding	-	361P	8227291A>G	ECA1185,ECA1187,ECA1191,ECA1192,ECA1193,ECA1194,ECA1195,ECA1196,ECA1232,ECA1238,ECA1240,ECA1242,ECA1251,ECA1252,ECA1253,ECA1693,ECA1717,ECA1725,ECA1761,ECA1793,ECA1821,ECA1825,ECA1843,ECA1851,ECA1885,ECA1925,ECA2043,ECA2109,ECA2155,ECA2159,ECA2183,ECA2187,ECA2281,ECA2291,ECA2334,ECA2336,ECA2360,ECA2367,ECA2882,ECA2897,ECA2929,ECA2941,ECA2942,ECA2945,ECA2946,ECA2950,ECA2951,ECA2952,ECA2956,ECA2960…			68.63	nhr-66	LOW	FALSE
IV	8227291	A	G	synonymous	T09A12.4c.1	protein_coding	-	568P	8227291A>G	ECA1185,ECA1187,ECA1191,ECA1192,ECA1193,ECA1194,ECA1195,ECA1196,ECA1232,ECA1238,ECA1240,ECA1242,ECA1251,ECA1252,ECA1253,ECA1693,ECA1717,ECA1725,ECA1761,ECA1793,ECA1821,ECA1825,ECA1843,ECA1851,ECA1885,ECA1925,ECA2043,ECA2109,ECA2155,ECA2159,ECA2183,ECA2187,ECA2281,ECA2291,ECA2334,ECA2336,ECA2360,ECA2367,ECA2882,ECA2897,ECA2929,ECA2941,ECA2942,ECA2945,ECA2946,ECA2950,ECA2951,ECA2952,ECA2956,ECA2960…			77.49	nhr-66	LOW	FALSE
IV	8227291	A	G	synonymous	T09A12.4d.1	protein_coding	-	494P	8227291A>G	ECA1185,ECA1187,ECA1191,ECA1192,ECA1193,ECA1194,ECA1195,ECA1196,ECA1232,ECA1238,ECA1240,ECA1242,ECA1251,ECA1252,ECA1253,ECA1693,ECA1717,ECA1725,ECA1761,ECA1793,ECA1821,ECA1825,ECA1843,ECA1851,ECA1885,ECA1925,ECA2043,ECA2109,ECA2155,ECA2159,ECA2183,ECA2187,ECA2281,ECA2291,ECA2334,ECA2336,ECA2360,ECA2367,ECA2882,ECA2897,ECA2929,ECA2941,ECA2942,ECA2945,ECA2946,ECA2950,ECA2951,ECA2952,ECA2956,ECA2960…			74.96	nhr-66	LOW	FALSE
IV	8227291	A	G	synonymous	T09A12.4e.1	protein_coding	-	354P	8227291A>G	ECA1185,ECA1187,ECA1191,ECA1192,ECA1193,ECA1194,ECA1195,ECA1196,ECA1232,ECA1238,ECA1240,ECA1242,ECA1251,ECA1252,ECA1253,ECA1693,ECA1717,ECA1725,ECA1761,ECA1793,ECA1821,ECA1825,ECA1843,ECA1851,ECA1885,ECA1925,ECA2043,ECA2109,ECA2155,ECA2159,ECA2183,ECA2187,ECA2281,ECA2291,ECA2334,ECA2336,ECA2360,ECA2367,ECA2882,ECA2897,ECA2929,ECA2941,ECA2942,ECA2945,ECA2946,ECA2950,ECA2951,ECA2952,ECA2956,ECA2960…			68.21	nhr-66	LOW	FALSE
IV	8227291	A	G	synonymous	T09A12.4f.1	protein_coding	-	566P	8227291A>G	ECA1185,ECA1187,ECA1191,ECA1192,ECA1193,ECA1194,ECA1195,ECA1196,ECA1232,ECA1238,ECA1240,ECA1242,ECA1251,ECA1252,ECA1253,ECA1693,ECA1717,ECA1725,ECA1761,ECA1793,ECA1821,ECA1825,ECA1843,ECA1851,ECA1885,ECA1925,ECA2043,ECA2109,ECA2155,ECA2159,ECA2183,ECA2187,ECA2281,ECA2291,ECA2334,ECA2336,ECA2360,ECA2367,ECA2882,ECA2897,ECA2929,ECA2941,ECA2942,ECA2945,ECA2946,ECA2950,ECA2951,ECA2952,ECA2956,ECA2960…			77.43	nhr-66	LOW	FALSE
IV	8227291	A	G	synonymous	T09A12.4g.1	protein_coding	-	492P	8227291A>G	ECA1185,ECA1187,ECA1191,ECA1192,ECA1193,ECA1194,ECA1195,ECA1196,ECA1232,ECA1238,ECA1240,ECA1242,ECA1251,ECA1252,ECA1253,ECA1693,ECA1717,ECA1725,ECA1761,ECA1793,ECA1821,ECA1825,ECA1843,ECA1851,ECA1885,ECA1925,ECA2043,ECA2109,ECA2155,ECA2159,ECA2183,ECA2187,ECA2281,ECA2291,ECA2334,ECA2336,ECA2360,ECA2367,ECA2882,ECA2897,ECA2929,ECA2941,ECA2942,ECA2945,ECA2946,ECA2950,ECA2951,ECA2952,ECA2956,ECA2960…			74.89	nhr-66	LOW	FALSE
IV	8227291	A	G	synonymous	T09A12.4h.1	protein_coding	-	414P	8227291A>G	ECA1185,ECA1187,ECA1191,ECA1192,ECA1193,ECA1194,ECA1195,ECA1196,ECA1232,ECA1238,ECA1240,ECA1242,ECA1251,ECA1252,ECA1253,ECA1693,ECA1717,ECA1725,ECA1761,ECA1793,ECA1821,ECA1825,ECA1843,ECA1851,ECA1885,ECA1925,ECA2043,ECA2109,ECA2155,ECA2159,ECA2183,ECA2187,ECA2281,ECA2291,ECA2334,ECA2336,ECA2360,ECA2367,ECA2882,ECA2897,ECA2929,ECA2941,ECA2942,ECA2945,ECA2946,ECA2950,ECA2951,ECA2952,ECA2956,ECA2960…			71.5	nhr-66	LOW	FALSE
IV	8227291	A	G	synonymous	T09A12.4i.1	protein_coding	-	352P	8227291A>G	ECA1185,ECA1187,ECA1191,ECA1192,ECA1193,ECA1194,ECA1195,ECA1196,ECA1232,ECA1238,ECA1240,ECA1242,ECA1251,ECA1252,ECA1253,ECA1693,ECA1717,ECA1725,ECA1761,ECA1793,ECA1821,ECA1825,ECA1843,ECA1851,ECA1885,ECA1925,ECA2043,ECA2109,ECA2155,ECA2159,ECA2183,ECA2187,ECA2281,ECA2291,ECA2334,ECA2336,ECA2360,ECA2367,ECA2882,ECA2897,ECA2929,ECA2941,ECA2942,ECA2945,ECA2946,ECA2950,ECA2951,ECA2952,ECA2956,ECA2960…			68.09	nhr-66	LOW	FALSE
IV	8227291	A	G	synonymous	T09A12.4j.1	protein_coding	-	363P	8227291A>G	ECA1185,ECA1187,ECA1191,ECA1192,ECA1193,ECA1194,ECA1195,ECA1196,ECA1232,ECA1238,ECA1240,ECA1242,ECA1251,ECA1252,ECA1253,ECA1693,ECA1717,ECA1725,ECA1761,ECA1793,ECA1821,ECA1825,ECA1843,ECA1851,ECA1885,ECA1925,ECA2043,ECA2109,ECA2155,ECA2159,ECA2183,ECA2187,ECA2281,ECA2291,ECA2334,ECA2336,ECA2360,ECA2367,ECA2882,ECA2897,ECA2929,ECA2941,ECA2942,ECA2945,ECA2946,ECA2950,ECA2951,ECA2952,ECA2956,ECA2960…			68.75	nhr-66	LOW	FALSE
IV	8227375	C	T	NA	NA	NA		NA	NA	NA				NA	NA	FALSE
IV	8227411	ATCAGAAATTT	A	NA	NA	NA		NA	NA	NA				NA	NA	FALSE
IV	8227537	T	G	NA	NA	NA		NA	NA	NA				NA	NA	FALSE
IV	8227575	TA	T	NA	NA	NA		NA	NA	NA				NA	NA	FALSE
IV	8227591	A	G	NA	NA	NA		NA	NA	NA				NA	NA	FALSE
IV	8227612	A	C	NA	NA	NA		NA	NA	NA				NA	NA	FALSE
IV	8227626	A	T	NA	NA	NA		NA	NA	NA				NA	NA	FALSE
IV	8227709	G	A	missense	T09A12.4a.1	protein_coding	-	395A>395V	8227709G>A	JU310	0	64	68.46	nhr-66	HIGH	FALSE
IV	8227709	G	A	missense	T09A12.4b.1	protein_coding	-	344A>344V	8227709G>A	JU310	0	64	65.4	nhr-66	HIGH	FALSE
IV	8227709	G	A	missense	T09A12.4c.1	protein_coding	-	551A>551V	8227709G>A	JU310	0	64	75.17	nhr-66	HIGH	FALSE
IV	8227709	G	A	missense	T09A12.4d.1	protein_coding	-	477A>477V	8227709G>A	JU310	0	64	72.38	nhr-66	HIGH	FALSE
IV	8227709	G	A	missense	T09A12.4e.1	protein_coding	-	337A>337V	8227709G>A	JU310	0	64	64.93	nhr-66	HIGH	FALSE
IV	8227709	G	A	missense	T09A12.4f.1	protein_coding	-	549A>549V	8227709G>A	JU310	0	64	75.1	nhr-66	HIGH	FALSE
IV	8227709	G	A	missense	T09A12.4g.1	protein_coding	-	475A>475V	8227709G>A	JU310	0	64	72.3	nhr-66	HIGH	FALSE
IV	8227709	G	A	missense	T09A12.4h.1	protein_coding	-	397A>397V	8227709G>A	JU310	0	64	68.57	nhr-66	HIGH	FALSE
IV	8227709	G	A	missense	T09A12.4i.1	protein_coding	-	335A>335V	8227709G>A	JU310	0	64	64.8	nhr-66	HIGH	FALSE
IV	8227709	G	A	missense	T09A12.4j.1	protein_coding	-	346A>346V	8227709G>A	JU310	0	64	65.53	nhr-66	HIGH	FALSE
IV	8228005	T	C	NA	NA	NA		NA	NA	NA				NA	NA	FALSE
IV	8228014	A	C	NA	NA	NA		NA	NA	NA				NA	NA	FALSE
IV	8228017	T	A	NA	NA	NA		NA	NA	NA				NA	NA	FALSE
IV	8228054	T	A	synonymous	T09A12.4a.1	protein_coding	-	296P	8228054T>A	ECA1278,ECA191			51.3	nhr-66	LOW	FALSE
IV	8228054	T	A	synonymous	T09A12.4b.1	protein_coding	-	245P	8228054T>A	ECA1278,ECA191			46.58	nhr-66	LOW	FALSE
IV	8228054	T	A	synonymous	T09A12.4c.1	protein_coding	-	452P	8228054T>A	ECA1278,ECA191			61.66	nhr-66	LOW	FALSE
IV	8228054	T	A	synonymous	T09A12.4d.1	protein_coding	-	378P	8228054T>A	ECA1278,ECA191			57.36	nhr-66	LOW	FALSE
IV	8228054	T	A	synonymous	T09A12.4e.1	protein_coding	-	238P	8228054T>A	ECA1278,ECA191			45.86	nhr-66	LOW	FALSE
IV	8228054	T	A	synonymous	T09A12.4f.1	protein_coding	-	450P	8228054T>A	ECA1278,ECA191			61.56	nhr-66	LOW	FALSE
IV	8228054	T	A	synonymous	T09A12.4g.1	protein_coding	-	376P	8228054T>A	ECA1278,ECA191			57.23	nhr-66	LOW	FALSE
IV	8228054	T	A	synonymous	T09A12.4h.1	protein_coding	-	298P	8228054T>A	ECA1278,ECA191			51.47	nhr-66	LOW	FALSE
IV	8228054	T	A	synonymous	T09A12.4i.1	protein_coding	-	236P	8228054T>A	ECA1278,ECA191			45.65	nhr-66	LOW	FALSE
IV	8228054	T	A	synonymous	T09A12.4j.1	protein_coding	-	247P	8228054T>A	ECA1278,ECA191			46.78	nhr-66	LOW	FALSE
IV	8228101	G	T	synonymous	T09A12.4a.1	protein_coding	-	281R	8228101G>T	ECA1185,ECA1187,ECA1191,ECA1192,ECA1193,ECA1194,ECA1195,ECA1196,ECA1232,ECA1238,ECA1240,ECA1242,ECA1251,ECA1252,ECA1253,ECA1717,ECA1725,ECA1761,ECA1793,ECA1825,ECA1843,ECA1851,ECA1885,ECA2109,ECA2155,ECA2159,ECA2183,ECA2187,ECA2281,ECA2334,ECA2336,ECA2360,ECA2367,ECA2882,ECA2897,ECA2929,ECA2941,ECA2942,ECA2945,ECA2946,ECA2950,ECA2951,ECA2952,ECA2956,ECA2960,ECA2963,ECA2970,ECA2974,ECA2982,ECA2988…			48.7	nhr-66	LOW	FALSE
IV	8228101	G	T	synonymous	T09A12.4b.1	protein_coding	-	230R	8228101G>T	ECA1185,ECA1187,ECA1191,ECA1192,ECA1193,ECA1194,ECA1195,ECA1196,ECA1232,ECA1238,ECA1240,ECA1242,ECA1251,ECA1252,ECA1253,ECA1717,ECA1725,ECA1761,ECA1793,ECA1825,ECA1843,ECA1851,ECA1885,ECA2109,ECA2155,ECA2159,ECA2183,ECA2187,ECA2281,ECA2334,ECA2336,ECA2360,ECA2367,ECA2882,ECA2897,ECA2929,ECA2941,ECA2942,ECA2945,ECA2946,ECA2950,ECA2951,ECA2952,ECA2956,ECA2960,ECA2963,ECA2970,ECA2974,ECA2982,ECA2988…			43.73	nhr-66	LOW	FALSE
IV	8228101	G	T	synonymous	T09A12.4c.1	protein_coding	-	437R	8228101G>T	ECA1185,ECA1187,ECA1191,ECA1192,ECA1193,ECA1194,ECA1195,ECA1196,ECA1232,ECA1238,ECA1240,ECA1242,ECA1251,ECA1252,ECA1253,ECA1717,ECA1725,ECA1761,ECA1793,ECA1825,ECA1843,ECA1851,ECA1885,ECA2109,ECA2155,ECA2159,ECA2183,ECA2187,ECA2281,ECA2334,ECA2336,ECA2360,ECA2367,ECA2882,ECA2897,ECA2929,ECA2941,ECA2942,ECA2945,ECA2946,ECA2950,ECA2951,ECA2952,ECA2956,ECA2960,ECA2963,ECA2970,ECA2974,ECA2982,ECA2988…			59.62	nhr-66	LOW	FALSE
IV	8228101	G	T	synonymous	T09A12.4d.1	protein_coding	-	363R	8228101G>T	ECA1185,ECA1187,ECA1191,ECA1192,ECA1193,ECA1194,ECA1195,ECA1196,ECA1232,ECA1238,ECA1240,ECA1242,ECA1251,ECA1252,ECA1253,ECA1717,ECA1725,ECA1761,ECA1793,ECA1825,ECA1843,ECA1851,ECA1885,ECA2109,ECA2155,ECA2159,ECA2183,ECA2187,ECA2281,ECA2334,ECA2336,ECA2360,ECA2367,ECA2882,ECA2897,ECA2929,ECA2941,ECA2942,ECA2945,ECA2946,ECA2950,ECA2951,ECA2952,ECA2956,ECA2960,ECA2963,ECA2970,ECA2974,ECA2982,ECA2988…			55.08	nhr-66	LOW	FALSE
IV	8228101	G	T	synonymous	T09A12.4e.1	protein_coding	-	223R	8228101G>T	ECA1185,ECA1187,ECA1191,ECA1192,ECA1193,ECA1194,ECA1195,ECA1196,ECA1232,ECA1238,ECA1240,ECA1242,ECA1251,ECA1252,ECA1253,ECA1717,ECA1725,ECA1761,ECA1793,ECA1825,ECA1843,ECA1851,ECA1885,ECA2109,ECA2155,ECA2159,ECA2183,ECA2187,ECA2281,ECA2334,ECA2336,ECA2360,ECA2367,ECA2882,ECA2897,ECA2929,ECA2941,ECA2942,ECA2945,ECA2946,ECA2950,ECA2951,ECA2952,ECA2956,ECA2960,ECA2963,ECA2970,ECA2974,ECA2982,ECA2988…			42.97	nhr-66	LOW	FALSE
IV	8228101	G	T	synonymous	T09A12.4f.1	protein_coding	-	435R	8228101G>T	ECA1185,ECA1187,ECA1191,ECA1192,ECA1193,ECA1194,ECA1195,ECA1196,ECA1232,ECA1238,ECA1240,ECA1242,ECA1251,ECA1252,ECA1253,ECA1717,ECA1725,ECA1761,ECA1793,ECA1825,ECA1843,ECA1851,ECA1885,ECA2109,ECA2155,ECA2159,ECA2183,ECA2187,ECA2281,ECA2334,ECA2336,ECA2360,ECA2367,ECA2882,ECA2897,ECA2929,ECA2941,ECA2942,ECA2945,ECA2946,ECA2950,ECA2951,ECA2952,ECA2956,ECA2960,ECA2963,ECA2970,ECA2974,ECA2982,ECA2988…			59.51	nhr-66	LOW	FALSE
IV	8228101	G	T	synonymous	T09A12.4g.1	protein_coding	-	361R	8228101G>T	ECA1185,ECA1187,ECA1191,ECA1192,ECA1193,ECA1194,ECA1195,ECA1196,ECA1232,ECA1238,ECA1240,ECA1242,ECA1251,ECA1252,ECA1253,ECA1717,ECA1725,ECA1761,ECA1793,ECA1825,ECA1843,ECA1851,ECA1885,ECA2109,ECA2155,ECA2159,ECA2183,ECA2187,ECA2281,ECA2334,ECA2336,ECA2360,ECA2367,ECA2882,ECA2897,ECA2929,ECA2941,ECA2942,ECA2945,ECA2946,ECA2950,ECA2951,ECA2952,ECA2956,ECA2960,ECA2963,ECA2970,ECA2974,ECA2982,ECA2988…			54.95	nhr-66	LOW	FALSE
IV	8228101	G	T	synonymous	T09A12.4h.1	protein_coding	-	283R	8228101G>T	ECA1185,ECA1187,ECA1191,ECA1192,ECA1193,ECA1194,ECA1195,ECA1196,ECA1232,ECA1238,ECA1240,ECA1242,ECA1251,ECA1252,ECA1253,ECA1717,ECA1725,ECA1761,ECA1793,ECA1825,ECA1843,ECA1851,ECA1885,ECA2109,ECA2155,ECA2159,ECA2183,ECA2187,ECA2281,ECA2334,ECA2336,ECA2360,ECA2367,ECA2882,ECA2897,ECA2929,ECA2941,ECA2942,ECA2945,ECA2946,ECA2950,ECA2951,ECA2952,ECA2956,ECA2960,ECA2963,ECA2970,ECA2974,ECA2982,ECA2988…			48.88	nhr-66	LOW	FALSE
IV	8228101	G	T	synonymous	T09A12.4i.1	protein_coding	-	221R	8228101G>T	ECA1185,ECA1187,ECA1191,ECA1192,ECA1193,ECA1194,ECA1195,ECA1196,ECA1232,ECA1238,ECA1240,ECA1242,ECA1251,ECA1252,ECA1253,ECA1717,ECA1725,ECA1761,ECA1793,ECA1825,ECA1843,ECA1851,ECA1885,ECA2109,ECA2155,ECA2159,ECA2183,ECA2187,ECA2281,ECA2334,ECA2336,ECA2360,ECA2367,ECA2882,ECA2897,ECA2929,ECA2941,ECA2942,ECA2945,ECA2946,ECA2950,ECA2951,ECA2952,ECA2956,ECA2960,ECA2963,ECA2970,ECA2974,ECA2982,ECA2988…			42.75	nhr-66	LOW	FALSE
IV	8228101	G	T	synonymous	T09A12.4j.1	protein_coding	-	232R	8228101G>T	ECA1185,ECA1187,ECA1191,ECA1192,ECA1193,ECA1194,ECA1195,ECA1196,ECA1232,ECA1238,ECA1240,ECA1242,ECA1251,ECA1252,ECA1253,ECA1717,ECA1725,ECA1761,ECA1793,ECA1825,ECA1843,ECA1851,ECA1885,ECA2109,ECA2155,ECA2159,ECA2183,ECA2187,ECA2281,ECA2334,ECA2336,ECA2360,ECA2367,ECA2882,ECA2897,ECA2929,ECA2941,ECA2942,ECA2945,ECA2946,ECA2950,ECA2951,ECA2952,ECA2956,ECA2960,ECA2963,ECA2970,ECA2974,ECA2982,ECA2988…			43.94	nhr-66	LOW	FALSE
IV	8228172	A	T	missense	T09A12.4a.1	protein_coding	-	257M>257K	8228172A>T	ECA1247,ECA1919	-1	95	44.54	nhr-66	HIGH	FALSE
IV	8228172	A	T	missense	T09A12.4b.1	protein_coding	-	206M>206K	8228172A>T	ECA1247,ECA1919	-1	95	39.16	nhr-66	HIGH	FALSE
IV	8228172	A	T	missense	T09A12.4c.1	protein_coding	-	413M>413K	8228172A>T	ECA1247,ECA1919	-1	95	56.34	nhr-66	HIGH	FALSE
IV	8228172	A	T	missense	T09A12.4d.1	protein_coding	-	339M>339K	8228172A>T	ECA1247,ECA1919	-1	95	51.44	nhr-66	HIGH	FALSE
IV	8228172	A	T	missense	T09A12.4e.1	protein_coding	-	199M>199K	8228172A>T	ECA1247,ECA1919	-1	95	38.34	nhr-66	HIGH	FALSE
IV	8228172	A	T	missense	T09A12.4f.1	protein_coding	-	411M>411K	8228172A>T	ECA1247,ECA1919	-1	95	56.22	nhr-66	HIGH	FALSE
IV	8228172	A	T	missense	T09A12.4g.1	protein_coding	-	337M>337K	8228172A>T	ECA1247,ECA1919	-1	95	51.29	nhr-66	HIGH	FALSE
IV	8228172	A	T	missense	T09A12.4h.1	protein_coding	-	259M>259K	8228172A>T	ECA1247,ECA1919	-1	95	44.73	nhr-66	HIGH	FALSE
IV	8228172	A	T	missense	T09A12.4i.1	protein_coding	-	197M>197K	8228172A>T	ECA1247,ECA1919	-1	95	38.1	nhr-66	HIGH	FALSE
IV	8228172	A	T	missense	T09A12.4j.1	protein_coding	-	208M>208K	8228172A>T	ECA1247,ECA1919	-1	95	39.39	nhr-66	HIGH	FALSE
IV	8228195	T	C	synonymous	T09A12.4a.1	protein_coding	-	249R	8228195T>C	WN2002			43.15	nhr-66	LOW	FALSE
IV	8228195	T	C	synonymous	T09A12.4b.1	protein_coding	-	198R	8228195T>C	WN2002			37.64	nhr-66	LOW	FALSE
IV	8228195	T	C	synonymous	T09A12.4c.1	protein_coding	-	405R	8228195T>C	WN2002			55.25	nhr-66	LOW	FALSE
IV	8228195	T	C	synonymous	T09A12.4d.1	protein_coding	-	331R	8228195T>C	WN2002			50.23	nhr-66	LOW	FALSE
IV	8228195	T	C	synonymous	T09A12.4e.1	protein_coding	-	191R	8228195T>C	WN2002			36.8	nhr-66	LOW	FALSE
IV	8228195	T	C	synonymous	T09A12.4f.1	protein_coding	-	403R	8228195T>C	WN2002			55.13	nhr-66	LOW	FALSE
IV	8228195	T	C	synonymous	T09A12.4g.1	protein_coding	-	329R	8228195T>C	WN2002			50.08	nhr-66	LOW	FALSE
IV	8228195	T	C	synonymous	T09A12.4h.1	protein_coding	-	251R	8228195T>C	WN2002			43.35	nhr-66	LOW	FALSE
IV	8228195	T	C	synonymous	T09A12.4i.1	protein_coding	-	189R	8228195T>C	WN2002			36.56	nhr-66	LOW	FALSE
IV	8228195	T	C	synonymous	T09A12.4j.1	protein_coding	-	200R	8228195T>C	WN2002			37.88	nhr-66	LOW	FALSE
IV	8228203	T	C	missense	T09A12.4a.1	protein_coding	-	247T>247A	8228203T>C	ECA1413,XZ1515	0	58	42.81	nhr-66	HIGH	FALSE
IV	8228203	T	C	missense	T09A12.4b.1	protein_coding	-	196T>196A	8228203T>C	ECA1413,XZ1515	0	58	37.26	nhr-66	HIGH	FALSE
IV	8228203	T	C	missense	T09A12.4c.1	protein_coding	-	403T>403A	8228203T>C	ECA1413,XZ1515	0	58	54.98	nhr-66	HIGH	FALSE
IV	8228203	T	C	missense	T09A12.4d.1	protein_coding	-	329T>329A	8228203T>C	ECA1413,XZ1515	0	58	49.92	nhr-66	HIGH	FALSE
IV	8228203	T	C	missense	T09A12.4e.1	protein_coding	-	189T>189A	8228203T>C	ECA1413,XZ1515	0	58	36.42	nhr-66	HIGH	FALSE
IV	8228203	T	C	missense	T09A12.4f.1	protein_coding	-	401T>401A	8228203T>C	ECA1413,XZ1515	0	58	54.86	nhr-66	HIGH	FALSE
IV	8228203	T	C	missense	T09A12.4g.1	protein_coding	-	327T>327A	8228203T>C	ECA1413,XZ1515	0	58	49.77	nhr-66	HIGH	FALSE
IV	8228203	T	C	missense	T09A12.4h.1	protein_coding	-	249T>249A	8228203T>C	ECA1413,XZ1515	0	58	43.01	nhr-66	HIGH	FALSE
IV	8228203	T	C	missense	T09A12.4i.1	protein_coding	-	187T>187A	8228203T>C	ECA1413,XZ1515	0	58	36.17	nhr-66	HIGH	FALSE
IV	8228203	T	C	missense	T09A12.4j.1	protein_coding	-	198T>198A	8228203T>C	ECA1413,XZ1515	0	58	37.5	nhr-66	HIGH	FALSE
IV	8228251	A	C	missense	T09A12.4a.1	protein_coding	-	231F>231V	8228251A>C	ECA1185,ECA1187,ECA1191,ECA1192,ECA1193,ECA1194,ECA1195,ECA1196,ECA1202,ECA1206,ECA1208,ECA1212,ECA1216,ECA1223,ECA1225,ECA1228,ECA1229,ECA1232,ECA1237,ECA1238,ECA1240,ECA1242,ECA1247,ECA1251,ECA1252,ECA1253,ECA1261,ECA1276,ECA1278,ECA1281,ECA1283,ECA1284,ECA1286,ECA1287,ECA1289,ECA1293,ECA1409,ECA1493,ECA1693,ECA1713,ECA1717,ECA1725,ECA1751,ECA1761,ECA1769,ECA1793,ECA1821,ECA1825,ECA1843,ECA1851…	-1	50	40.03	nhr-66	HIGH	FALSE
IV	8228251	A	C	missense	T09A12.4b.1	protein_coding	-	180F>180V	8228251A>C	ECA1185,ECA1187,ECA1191,ECA1192,ECA1193,ECA1194,ECA1195,ECA1196,ECA1202,ECA1206,ECA1208,ECA1212,ECA1216,ECA1223,ECA1225,ECA1228,ECA1229,ECA1232,ECA1237,ECA1238,ECA1240,ECA1242,ECA1247,ECA1251,ECA1252,ECA1253,ECA1261,ECA1276,ECA1278,ECA1281,ECA1283,ECA1284,ECA1286,ECA1287,ECA1289,ECA1293,ECA1409,ECA1493,ECA1693,ECA1713,ECA1717,ECA1725,ECA1751,ECA1761,ECA1769,ECA1793,ECA1821,ECA1825,ECA1843,ECA1851…	-1	50	34.22	nhr-66	HIGH	FALSE
IV	8228251	A	C	missense	T09A12.4c.1	protein_coding	-	387F>387V	8228251A>C	ECA1185,ECA1187,ECA1191,ECA1192,ECA1193,ECA1194,ECA1195,ECA1196,ECA1202,ECA1206,ECA1208,ECA1212,ECA1216,ECA1223,ECA1225,ECA1228,ECA1229,ECA1232,ECA1237,ECA1238,ECA1240,ECA1242,ECA1247,ECA1251,ECA1252,ECA1253,ECA1261,ECA1276,ECA1278,ECA1281,ECA1283,ECA1284,ECA1286,ECA1287,ECA1289,ECA1293,ECA1409,ECA1493,ECA1693,ECA1713,ECA1717,ECA1725,ECA1751,ECA1761,ECA1769,ECA1793,ECA1821,ECA1825,ECA1843,ECA1851…	-1	50	52.8	nhr-66	HIGH	FALSE
IV	8228251	A	C	missense	T09A12.4d.1	protein_coding	-	313F>313V	8228251A>C	ECA1185,ECA1187,ECA1191,ECA1192,ECA1193,ECA1194,ECA1195,ECA1196,ECA1202,ECA1206,ECA1208,ECA1212,ECA1216,ECA1223,ECA1225,ECA1228,ECA1229,ECA1232,ECA1237,ECA1238,ECA1240,ECA1242,ECA1247,ECA1251,ECA1252,ECA1253,ECA1261,ECA1276,ECA1278,ECA1281,ECA1283,ECA1284,ECA1286,ECA1287,ECA1289,ECA1293,ECA1409,ECA1493,ECA1693,ECA1713,ECA1717,ECA1725,ECA1751,ECA1761,ECA1769,ECA1793,ECA1821,ECA1825,ECA1843,ECA1851…	-1	50	47.5	nhr-66	HIGH	FALSE
IV	8228251	A	C	missense	T09A12.4e.1	protein_coding	-	173F>173V	8228251A>C	ECA1185,ECA1187,ECA1191,ECA1192,ECA1193,ECA1194,ECA1195,ECA1196,ECA1202,ECA1206,ECA1208,ECA1212,ECA1216,ECA1223,ECA1225,ECA1228,ECA1229,ECA1232,ECA1237,ECA1238,ECA1240,ECA1242,ECA1247,ECA1251,ECA1252,ECA1253,ECA1261,ECA1276,ECA1278,ECA1281,ECA1283,ECA1284,ECA1286,ECA1287,ECA1289,ECA1293,ECA1409,ECA1493,ECA1693,ECA1713,ECA1717,ECA1725,ECA1751,ECA1761,ECA1769,ECA1793,ECA1821,ECA1825,ECA1843,ECA1851…	-1	50	33.33	nhr-66	HIGH	FALSE
IV	8228251	A	C	missense	T09A12.4f.1	protein_coding	-	385F>385V	8228251A>C	ECA1185,ECA1187,ECA1191,ECA1192,ECA1193,ECA1194,ECA1195,ECA1196,ECA1202,ECA1206,ECA1208,ECA1212,ECA1216,ECA1223,ECA1225,ECA1228,ECA1229,ECA1232,ECA1237,ECA1238,ECA1240,ECA1242,ECA1247,ECA1251,ECA1252,ECA1253,ECA1261,ECA1276,ECA1278,ECA1281,ECA1283,ECA1284,ECA1286,ECA1287,ECA1289,ECA1293,ECA1409,ECA1493,ECA1693,ECA1713,ECA1717,ECA1725,ECA1751,ECA1761,ECA1769,ECA1793,ECA1821,ECA1825,ECA1843,ECA1851…	-1	50	52.67	nhr-66	HIGH	FALSE
IV	8228251	A	C	missense	T09A12.4g.1	protein_coding	-	311F>311V	8228251A>C	ECA1185,ECA1187,ECA1191,ECA1192,ECA1193,ECA1194,ECA1195,ECA1196,ECA1202,ECA1206,ECA1208,ECA1212,ECA1216,ECA1223,ECA1225,ECA1228,ECA1229,ECA1232,ECA1237,ECA1238,ECA1240,ECA1242,ECA1247,ECA1251,ECA1252,ECA1253,ECA1261,ECA1276,ECA1278,ECA1281,ECA1283,ECA1284,ECA1286,ECA1287,ECA1289,ECA1293,ECA1409,ECA1493,ECA1693,ECA1713,ECA1717,ECA1725,ECA1751,ECA1761,ECA1769,ECA1793,ECA1821,ECA1825,ECA1843,ECA1851…	-1	50	47.34	nhr-66	HIGH	FALSE
IV	8228251	A	C	missense	T09A12.4h.1	protein_coding	-	233F>233V	8228251A>C	ECA1185,ECA1187,ECA1191,ECA1192,ECA1193,ECA1194,ECA1195,ECA1196,ECA1202,ECA1206,ECA1208,ECA1212,ECA1216,ECA1223,ECA1225,ECA1228,ECA1229,ECA1232,ECA1237,ECA1238,ECA1240,ECA1242,ECA1247,ECA1251,ECA1252,ECA1253,ECA1261,ECA1276,ECA1278,ECA1281,ECA1283,ECA1284,ECA1286,ECA1287,ECA1289,ECA1293,ECA1409,ECA1493,ECA1693,ECA1713,ECA1717,ECA1725,ECA1751,ECA1761,ECA1769,ECA1793,ECA1821,ECA1825,ECA1843,ECA1851…	-1	50	40.24	nhr-66	HIGH	FALSE
IV	8228251	A	C	missense	T09A12.4i.1	protein_coding	-	171F>171V	8228251A>C	ECA1185,ECA1187,ECA1191,ECA1192,ECA1193,ECA1194,ECA1195,ECA1196,ECA1202,ECA1206,ECA1208,ECA1212,ECA1216,ECA1223,ECA1225,ECA1228,ECA1229,ECA1232,ECA1237,ECA1238,ECA1240,ECA1242,ECA1247,ECA1251,ECA1252,ECA1253,ECA1261,ECA1276,ECA1278,ECA1281,ECA1283,ECA1284,ECA1286,ECA1287,ECA1289,ECA1293,ECA1409,ECA1493,ECA1693,ECA1713,ECA1717,ECA1725,ECA1751,ECA1761,ECA1769,ECA1793,ECA1821,ECA1825,ECA1843,ECA1851…	-1	50	33.08	nhr-66	HIGH	FALSE
IV	8228251	A	C	missense	T09A12.4j.1	protein_coding	-	182F>182V	8228251A>C	ECA1185,ECA1187,ECA1191,ECA1192,ECA1193,ECA1194,ECA1195,ECA1196,ECA1202,ECA1206,ECA1208,ECA1212,ECA1216,ECA1223,ECA1225,ECA1228,ECA1229,ECA1232,ECA1237,ECA1238,ECA1240,ECA1242,ECA1247,ECA1251,ECA1252,ECA1253,ECA1261,ECA1276,ECA1278,ECA1281,ECA1283,ECA1284,ECA1286,ECA1287,ECA1289,ECA1293,ECA1409,ECA1493,ECA1693,ECA1713,ECA1717,ECA1725,ECA1751,ECA1761,ECA1769,ECA1793,ECA1821,ECA1825,ECA1843,ECA1851…	-1	50	34.47	nhr-66	HIGH	FALSE
IV	8228333	C	G	synonymous	T09A12.4a.1	protein_coding	-	203L	8228333C>G	ECA812			35.18	nhr-66	LOW	FALSE
IV	8228333	C	G	synonymous	T09A12.4b.1	protein_coding	-	152L	8228333C>G	ECA812			28.9	nhr-66	LOW	FALSE
IV	8228333	C	G	synonymous	T09A12.4c.1	protein_coding	-	359L	8228333C>G	ECA812			48.98	nhr-66	LOW	FALSE
IV	8228333	C	G	synonymous	T09A12.4d.1	protein_coding	-	285L	8228333C>G	ECA812			43.25	nhr-66	LOW	FALSE
IV	8228333	C	G	synonymous	T09A12.4e.1	protein_coding	-	145L	8228333C>G	ECA812			27.94	nhr-66	LOW	FALSE
IV	8228333	C	G	synonymous	T09A12.4f.1	protein_coding	-	357L	8228333C>G	ECA812			48.84	nhr-66	LOW	FALSE
IV	8228333	C	G	synonymous	T09A12.4g.1	protein_coding	-	283L	8228333C>G	ECA812			43.07	nhr-66	LOW	FALSE
IV	8228333	C	G	synonymous	T09A12.4h.1	protein_coding	-	205L	8228333C>G	ECA812			35.41	nhr-66	LOW	FALSE
IV	8228333	C	G	synonymous	T09A12.4i.1	protein_coding	-	143L	8228333C>G	ECA812			27.66	nhr-66	LOW	FALSE
IV	8228333	C	G	synonymous	T09A12.4j.1	protein_coding	-	154L	8228333C>G	ECA812			29.17	nhr-66	LOW	FALSE
IV	8228431	A	AT	NA	NA	NA		NA	NA	NA				NA	NA	FALSE
IV	8228622	G	A	NA	NA	NA		NA	NA	NA				NA	NA	FALSE
IV	8228677	C	T	NA	NA	NA		NA	NA	NA				NA	NA	FALSE
IV	8228690	T	G	NA	NA	NA		NA	NA	NA				NA	NA	FALSE
IV	8228724	A	G	NA	NA	NA		NA	NA	NA				NA	NA	FALSE
IV	8228748	G	T	NA	NA	NA		NA	NA	NA				NA	NA	FALSE
IV	8228770	A	G	NA	NA	NA		NA	NA	NA				NA	NA	FALSE
IV	8228833	T	G	missense	T09A12.4a.1	protein_coding	-	144N>144H	8228833T>G	ECA1493,ECA1713,ECA3088	1	68	24.96	nhr-66	HIGH	FALSE
IV	8228833	T	G	missense	T09A12.4b.1	protein_coding	-	93N>93H	8228833T>G	ECA1493,ECA1713,ECA3088	1	68	17.68	nhr-66	HIGH	FALSE
IV	8228833	T	G	missense	T09A12.4c.1	protein_coding	-	300N>300H	8228833T>G	ECA1493,ECA1713,ECA3088	1	68	40.93	nhr-66	HIGH	FALSE
IV	8228833	T	G	missense	T09A12.4d.1	protein_coding	-	226N>226H	8228833T>G	ECA1493,ECA1713,ECA3088	1	68	34.29	nhr-66	HIGH	FALSE
IV	8228833	T	G	missense	T09A12.4e.1	protein_coding	-	86N>86H	8228833T>G	ECA1493,ECA1713,ECA3088	1	68	16.57	nhr-66	HIGH	FALSE
IV	8228833	T	G	missense	T09A12.4f.1	protein_coding	-	298N>298H	8228833T>G	ECA1493,ECA1713,ECA3088	1	68	40.77	nhr-66	HIGH	FALSE
IV	8228833	T	G	missense	T09A12.4g.1	protein_coding	-	224N>224H	8228833T>G	ECA1493,ECA1713,ECA3088	1	68	34.09	nhr-66	HIGH	FALSE
IV	8228833	T	G	missense	T09A12.4h.1	protein_coding	-	146N>146H	8228833T>G	ECA1493,ECA1713,ECA3088	1	68	25.22	nhr-66	HIGH	FALSE
IV	8228833	T	G	missense	T09A12.4i.1	protein_coding	-	84N>84H	8228833T>G	ECA1493,ECA1713,ECA3088	1	68	16.25	nhr-66	HIGH	FALSE
IV	8228833	T	G	missense	T09A12.4j.1	protein_coding	-	95N>95H	8228833T>G	ECA1493,ECA1713,ECA3088	1	68	17.99	nhr-66	HIGH	FALSE
IV	8228885	T	C	synonymous	T09A12.4a.1	protein_coding	-	126G	8228885T>C	ECA1223,ECA2073,ECA2081,ECA703			21.84	nhr-66	LOW	FALSE
IV	8228885	T	C	synonymous	T09A12.4b.1	protein_coding	-	75G	8228885T>C	ECA1223,ECA2073,ECA2081,ECA703			14.26	nhr-66	LOW	FALSE
IV	8228885	T	C	synonymous	T09A12.4c.1	protein_coding	-	282G	8228885T>C	ECA1223,ECA2073,ECA2081,ECA703			38.47	nhr-66	LOW	FALSE
IV	8228885	T	C	synonymous	T09A12.4d.1	protein_coding	-	208G	8228885T>C	ECA1223,ECA2073,ECA2081,ECA703			31.56	nhr-66	LOW	FALSE
IV	8228885	T	C	synonymous	T09A12.4e.1	protein_coding	-	68G	8228885T>C	ECA1223,ECA2073,ECA2081,ECA703			13.1	nhr-66	LOW	FALSE
IV	8228885	T	C	synonymous	T09A12.4f.1	protein_coding	-	280G	8228885T>C	ECA1223,ECA2073,ECA2081,ECA703			38.3	nhr-66	LOW	FALSE
IV	8228885	T	C	synonymous	T09A12.4g.1	protein_coding	-	206G	8228885T>C	ECA1223,ECA2073,ECA2081,ECA703			31.35	nhr-66	LOW	FALSE
IV	8228885	T	C	synonymous	T09A12.4h.1	protein_coding	-	128G	8228885T>C	ECA1223,ECA2073,ECA2081,ECA703			22.11	nhr-66	LOW	FALSE
IV	8228885	T	C	synonymous	T09A12.4i.1	protein_coding	-	66G	8228885T>C	ECA1223,ECA2073,ECA2081,ECA703			12.77	nhr-66	LOW	FALSE
IV	8228885	T	C	synonymous	T09A12.4j.1	protein_coding	-	77G	8228885T>C	ECA1223,ECA2073,ECA2081,ECA703			14.58	nhr-66	LOW	FALSE
IV	8228943	GA	G	NA	NA	NA		NA	NA	NA				NA	NA	FALSE
IV	8229054	C	G	missense	T09A12.4a.1	protein_coding	-	90E>90Q	8229054C>G	ECA1186,ECA1243,ECA1260,ECA1269,ECA1271,ECA1807,ECA1943,ECA2467,ECA2481	2	29	15.6	nhr-66	HIGH	FALSE
IV	8229054	C	G	missense	T09A12.4b.1	protein_coding	-	39E>39Q	8229054C>G	ECA1186,ECA1243,ECA1260,ECA1269,ECA1271,ECA1807,ECA1943,ECA2467,ECA2481	2	29	7.41	nhr-66	HIGH	FALSE
IV	8229054	C	G	missense	T09A12.4c.1	protein_coding	-	246E>246Q	8229054C>G	ECA1186,ECA1243,ECA1260,ECA1269,ECA1271,ECA1807,ECA1943,ECA2467,ECA2481	2	29	33.56	nhr-66	HIGH	FALSE
IV	8229054	C	G	missense	T09A12.4d.1	protein_coding	-	172E>172Q	8229054C>G	ECA1186,ECA1243,ECA1260,ECA1269,ECA1271,ECA1807,ECA1943,ECA2467,ECA2481	2	29	26.1	nhr-66	HIGH	FALSE
IV	8229054	C	G	missense	T09A12.4e.1	protein_coding	-	32E>32Q	8229054C>G	ECA1186,ECA1243,ECA1260,ECA1269,ECA1271,ECA1807,ECA1943,ECA2467,ECA2481	2	29	6.17	nhr-66	HIGH	FALSE
IV	8229054	C	G	missense	T09A12.4f.1	protein_coding	-	244E>244Q	8229054C>G	ECA1186,ECA1243,ECA1260,ECA1269,ECA1271,ECA1807,ECA1943,ECA2467,ECA2481	2	29	33.38	nhr-66	HIGH	FALSE
IV	8229054	C	G	missense	T09A12.4g.1	protein_coding	-	170E>170Q	8229054C>G	ECA1186,ECA1243,ECA1260,ECA1269,ECA1271,ECA1807,ECA1943,ECA2467,ECA2481	2	29	25.88	nhr-66	HIGH	FALSE
IV	8229054	C	G	missense	T09A12.4h.1	protein_coding	-	92E>92Q	8229054C>G	ECA1186,ECA1243,ECA1260,ECA1269,ECA1271,ECA1807,ECA1943,ECA2467,ECA2481	2	29	15.89	nhr-66	HIGH	FALSE
IV	8229054	C	G	missense	T09A12.4i.1	protein_coding	-	30E>30Q	8229054C>G	ECA1186,ECA1243,ECA1260,ECA1269,ECA1271,ECA1807,ECA1943,ECA2467,ECA2481	2	29	5.8	nhr-66	HIGH	FALSE
IV	8229054	C	G	missense	T09A12.4j.1	protein_coding	-	41E>41Q	8229054C>G	ECA1186,ECA1243,ECA1260,ECA1269,ECA1271,ECA1807,ECA1943,ECA2467,ECA2481	2	29	7.77	nhr-66	HIGH	FALSE
IV	8229100	G	A	NA	NA	NA		NA	NA	NA				NA	NA	FALSE
IV	8229108	G	A	NA	NA	NA		NA	NA	NA				NA	NA	FALSE
IV	8229142	T	C	NA	NA	NA		NA	NA	NA				NA	NA	FALSE
IV	8229214	C	T	NA	NA	NA		NA	NA	NA				NA	NA	FALSE
IV	8229246	C	A	NA	NA	NA		NA	NA	NA				NA	NA	FALSE
IV	8229309	C	T	missense	T09A12.4a.1	protein_coding	-	67V>67M	8229309C>T	ECA1939,ECA1977	1	21	11.61	nhr-66	HIGH	FALSE
IV	8229309	C	T	missense	T09A12.4b.1	protein_coding	-	16V>16M	8229309C>T	ECA1939,ECA1977	1	21	3.04	nhr-66	HIGH	FALSE
IV	8229309	C	T	missense	T09A12.4c.1	protein_coding	-	221V>221M	8229309C>T	ECA1939,ECA1977	1	21	30.15	nhr-66	HIGH	FALSE
IV	8229309	C	T	missense	T09A12.4d.1	protein_coding	-	147V>147M	8229309C>T	ECA1939,ECA1977	1	21	22.31	nhr-66	HIGH	FALSE
IV	8229309	C	T	missense	T09A12.4e.1	protein_coding	-	7V>7M	8229309C>T	ECA1939,ECA1977	1	21	1.35	nhr-66	HIGH	FALSE
IV	8229309	C	T	missense	T09A12.4f.1	protein_coding	-	221V>221M	8229309C>T	ECA1939,ECA1977	1	21	30.23	nhr-66	HIGH	FALSE
IV	8229309	C	T	missense	T09A12.4g.1	protein_coding	-	147V>147M	8229309C>T	ECA1939,ECA1977	1	21	22.37	nhr-66	HIGH	FALSE
IV	8229309	C	T	missense	T09A12.4h.1	protein_coding	-	67V>67M	8229309C>T	ECA1939,ECA1977	1	21	11.57	nhr-66	HIGH	FALSE
IV	8229309	C	T	missense	T09A12.4i.1	protein_coding	-	7V>7M	8229309C>T	ECA1939,ECA1977	1	21	1.35	nhr-66	HIGH	FALSE
IV	8229309	C	T	missense	T09A12.4j.1	protein_coding	-	16V>16M	8229309C>T	ECA1939,ECA1977	1	21	3.03	nhr-66	HIGH	FALSE
IV	8229348	CGTCCATTACA	C	5_prime_utr	T09A12.4b.1	protein_coding		NA	NA	ECA1901				nhr-66	LOW	FALSE
IV	8229348	CGTCCATTACA	C	5_prime_utr	T09A12.4j.1	protein_coding		NA	NA	ECA1901				nhr-66	LOW	FALSE
IV	8229348	CGTCCATTACA	C	inframe_deletion&start_lost	T09A12.4b.1	protein_coding	-	NA	NA	ECA1901				nhr-66	HIGH	FALSE
IV	8229348	CGTCCATTACA	C	inframe_deletion&start_lost	T09A12.4j.1	protein_coding	-	NA	NA	ECA1901				nhr-66	HIGH	FALSE
IV	8229403	G	GA	5_prime_utr	T09A12.4b.1	protein_coding		NA	NA	ECA2199				nhr-66	LOW	FALSE
IV	8229403	G	GA	5_prime_utr	T09A12.4j.1	protein_coding		NA	NA	ECA2199				nhr-66	LOW	FALSE
IV	8229420	AT	A	5_prime_utr	T09A12.4b.1	protein_coding		NA	NA	ECA1185,ECA1187,ECA1191,ECA1192,ECA1193,ECA1194,ECA1195,ECA1196,ECA1202,ECA1206,ECA1208,ECA1212,ECA1216,ECA1223,ECA1225,ECA1228,ECA1229,ECA1232,ECA1237,ECA1238,ECA1240,ECA1242,ECA1247,ECA1251,ECA1252,ECA1253,ECA1261,ECA1276,ECA1278,ECA1281,ECA1283,ECA1284,ECA1286,ECA1287,ECA1289,ECA1293,ECA1409,ECA1493,ECA1693,ECA1713,ECA1717,ECA1725,ECA1751,ECA1761,ECA1769,ECA1793,ECA1821,ECA1825,ECA1843,ECA1851…				nhr-66	LOW	FALSE
IV	8229420	AT	A	5_prime_utr	T09A12.4j.1	protein_coding		NA	NA	ECA1185,ECA1187,ECA1191,ECA1192,ECA1193,ECA1194,ECA1195,ECA1196,ECA1202,ECA1206,ECA1208,ECA1212,ECA1216,ECA1223,ECA1225,ECA1228,ECA1229,ECA1232,ECA1237,ECA1238,ECA1240,ECA1242,ECA1247,ECA1251,ECA1252,ECA1253,ECA1261,ECA1276,ECA1278,ECA1281,ECA1283,ECA1284,ECA1286,ECA1287,ECA1289,ECA1293,ECA1409,ECA1493,ECA1693,ECA1713,ECA1717,ECA1725,ECA1751,ECA1761,ECA1769,ECA1793,ECA1821,ECA1825,ECA1843,ECA1851…				nhr-66	LOW	FALSE
IV	8229501	G	GTGA	5_prime_utr	T09A12.4b.1	protein_coding		NA	NA	QG2841				nhr-66	LOW	FALSE
IV	8229501	G	GTGA	5_prime_utr	T09A12.4j.1	protein_coding		NA	NA	QG2841				nhr-66	LOW	FALSE
IV	8229534	C	T	5_prime_utr	T09A12.4b.1	protein_coding		NA	NA	JU4082				nhr-66	LOW	FALSE
IV	8229534	C	T	5_prime_utr	T09A12.4j.1	protein_coding		NA	NA	JU4082				nhr-66	LOW	FALSE
IV	8229543	TAGATGAG	T	5_prime_utr	T09A12.4b.1	protein_coding		NA	NA	ECA1289				nhr-66	LOW	FALSE
IV	8229543	TAGATGAG	T	5_prime_utr	T09A12.4j.1	protein_coding		NA	NA	ECA1289				nhr-66	LOW	FALSE
IV	8229612	T	C	5_prime_utr	T09A12.4b.1	protein_coding		NA	NA	ECA1247,ECA1919				nhr-66	LOW	FALSE
IV	8229685	G	T	5_prime_utr	T09A12.4b.1	protein_coding		NA	NA	ECA1185,ECA1187,ECA1191,ECA1192,ECA1193,ECA1194,ECA1195,ECA1196,ECA1232,ECA1238,ECA1240,ECA1242,ECA1251,ECA1252,ECA1253,ECA1493,ECA1693,ECA1713,ECA1717,ECA1725,ECA1761,ECA1793,ECA1821,ECA1825,ECA1843,ECA1851,ECA1885,ECA1925,ECA2043,ECA2109,ECA2155,ECA2159,ECA2183,ECA2187,ECA2191,ECA2195,ECA2281,ECA2291,ECA2334,ECA2336,ECA2360,ECA2367,ECA2882,ECA2897,ECA2929,ECA2941,ECA2942,ECA2945,ECA2946,ECA2950…				nhr-66	LOW	FALSE
IV	8229691	C	T	5_prime_utr	T09A12.4b.1	protein_coding		NA	NA	JU2234				nhr-66	LOW	FALSE
IV	8229798	G	A	5_prime_utr	T09A12.4b.1	protein_coding		NA	NA	MY2573				nhr-66	LOW	FALSE
IV	8230016	G	T	5_prime_utr	T09A12.4b.1	protein_coding		NA	NA	ECA1202,ECA1206,ECA1208,ECA1212,ECA1216,ECA1223,ECA1225,ECA1228,ECA1229,ECA1237,ECA1247,ECA1261,ECA1276,ECA1278,ECA1281,ECA1283,ECA1284,ECA1286,ECA1287,ECA1289,ECA1293,ECA1409,ECA1751,ECA1769,ECA1891,ECA191,ECA1919,ECA1969,ECA1997,ECA2073,ECA2081,ECA2151,ECA2251,ECA2417,ECA2443,ECA2473,ECA2475,ECA2482,ECA2489,ECA2944,ECA2948,ECA396,ECA703,ECA722,ECA723,ECA730,ECA744,ECA745,ECA746				nhr-66	LOW	FALSE
IV	8230020	C	T	5_prime_utr	T09A12.4b.1	protein_coding		NA	NA	ECA2581,ECA2595,JU2316,JU2526,JU775,NIC1786,NIC1789,NIC1792,NIC1794,NIC1796,NIC1801,NIC1802,NIC251,NIC261,NIC265				nhr-66	LOW	FALSE
IV	8230027	C	T	5_prime_utr	T09A12.4b.1	protein_coding		NA	NA	CB4851,ECA2549,ECA2554,ECA2607,JU1652,JU1896,JU2234,JU2566,JU2800,JU2811,JU2825,JU311,JU3228,JU394,MY2453,NIC1805,NIC1808,NIC1809,NIC1811,NIC2120,NIC2129,NIC259,NIC262				nhr-66	LOW	FALSE
IV	8230182	T	A	5_prime_utr	T09A12.4b.1	protein_coding		NA	NA	JU2534				nhr-66	LOW	FALSE
IV	8230234	A	T	5_prime_utr	T09A12.4b.1	protein_coding		NA	NA	ECA2191,ECA2195,XZ1516				nhr-66	LOW	FALSE
IV	8230246	C	T	5_prime_utr	T09A12.4b.1	protein_coding		NA	NA	ECA1200,ECA1255,ECA1257,ECA1298,ECA1757,ECA1853,ECA1875,ECA1901,ECA2041,ECA2332,ECA2350,ECA2523,ECA2872,ECA2885,ECA2947,ECA3057,ECA3077,ECA3116,ECA3117,ECA594,ECA705,ECA710,ECA712,ECA760,ECA777,JU2593,JU4082,MY16,MY23,NIC1780,NIC1785,NIC1806,QX1794				nhr-66	LOW	FALSE
IV	8230376	C	G	5_prime_utr	T09A12.4b.1	protein_coding		NA	NA	ECA3034				nhr-66	LOW	FALSE
IV	8230570	T	A	5_prime_utr	T09A12.4b.1	protein_coding		NA	NA	ECA1202,ECA1206,ECA1208,ECA1212,ECA1216,ECA1223,ECA1225,ECA1228,ECA1229,ECA1237,ECA1247,ECA1261,ECA1276,ECA1278,ECA1281,ECA1283,ECA1284,ECA1286,ECA1287,ECA1289,ECA1293,ECA1409,ECA1751,ECA1769,ECA1891,ECA191,ECA1919,ECA1969,ECA1997,ECA2073,ECA2081,ECA2151,ECA2251,ECA2417,ECA2443,ECA2473,ECA2475,ECA2482,ECA2489,ECA2944,ECA2948,ECA396,ECA703,ECA722,ECA723,ECA730,ECA744,ECA745,ECA746				nhr-66	LOW	FALSE
IV	8230578	G	T	5_prime_utr	T09A12.4b.1	protein_coding		NA	NA	ECA1185,ECA1187,ECA1191,ECA1192,ECA1193,ECA1194,ECA1195,ECA1196,ECA1232,ECA1238,ECA1240,ECA1242,ECA1251,ECA1252,ECA1253,ECA1693,ECA1717,ECA1725,ECA1761,ECA1793,ECA1821,ECA1825,ECA1843,ECA1851,ECA1885,ECA1925,ECA2043,ECA2109,ECA2155,ECA2159,ECA2183,ECA2187,ECA2281,ECA2291,ECA2334,ECA2336,ECA2360,ECA2367,ECA2882,ECA2897,ECA2929,ECA2941,ECA2942,ECA2945,ECA2946,ECA2950,ECA2951,ECA2952,ECA2956,ECA2960…				nhr-66	LOW	FALSE
IV	8230637	G	T	5_prime_utr	T09A12.4b.1	protein_coding		NA	NA	ECA1185,ECA1187,ECA1191,ECA1192,ECA1193,ECA1194,ECA1195,ECA1196,ECA1232,ECA1238,ECA1240,ECA1242,ECA1251,ECA1252,ECA1253,ECA1493,ECA1693,ECA1713,ECA1717,ECA1725,ECA1761,ECA1793,ECA1821,ECA1825,ECA1843,ECA1851,ECA1885,ECA1925,ECA2043,ECA2091,ECA2109,ECA2155,ECA2159,ECA2183,ECA2187,ECA2191,ECA2195,ECA2199,ECA2281,ECA2291,ECA2334,ECA2336,ECA2360,ECA2367,ECA2581,ECA2595,ECA2882,ECA2897,ECA2929,ECA2941…				nhr-66	LOW	FALSE
IV	8230783	C	A	5_prime_utr	T09A12.4b.1	protein_coding		NA	NA	ECA1693,ECA1821,ECA1925,ECA2043,ECA2291,ECA36,ECA363,ECA742,JU3226,QX1211				nhr-66	LOW	FALSE
IV	8230800	T	C	5_prime_utr	T09A12.4b.1	protein_coding		NA	NA	ECA2199				nhr-66	LOW	FALSE
IV	8230813	C	T	5_prime_utr	T09A12.4b.1	protein_coding		NA	NA	ECA2191,ECA2195,XZ1516				nhr-66	LOW	FALSE
IV	8230844	AAATG	A	5_prime_utr	T09A12.4b.1	protein_coding		NA	NA	JU3137,JU778,NIC523				nhr-66	LOW	FALSE
IV	8230901	G	A	5_prime_utr	T09A12.4b.1	protein_coding		NA	NA	JU4287,JU830,NIC1832				nhr-66	LOW	FALSE
IV	8230902	G	A	5_prime_utr	T09A12.4b.1	protein_coding		NA	NA	ECA2533,ECA592				nhr-66	LOW	FALSE
IV	8230905	T	C	5_prime_utr	T09A12.4b.1	protein_coding		NA	NA	ECA2191,ECA2195,XZ1516				nhr-66	LOW	FALSE
IV	8230940	A	T	5_prime_utr	T09A12.4b.1	protein_coding		NA	NA	ECA1185,ECA1187,ECA1191,ECA1192,ECA1193,ECA1194,ECA1195,ECA1196,ECA1202,ECA1206,ECA1208,ECA1212,ECA1216,ECA1223,ECA1225,ECA1228,ECA1229,ECA1232,ECA1237,ECA1238,ECA1240,ECA1242,ECA1247,ECA1251,ECA1252,ECA1253,ECA1261,ECA1276,ECA1278,ECA1281,ECA1283,ECA1284,ECA1286,ECA1287,ECA1289,ECA1293,ECA1409,ECA1493,ECA1693,ECA1713,ECA1717,ECA1725,ECA1751,ECA1761,ECA1769,ECA1793,ECA1821,ECA1825,ECA1843,ECA1851…				nhr-66	LOW	FALSE
IV	8230980	G	GT	5_prime_utr	T09A12.4b.1	protein_coding		NA	NA	NIC1783,NIC1790,NIC1791,NIC1798				nhr-66	LOW	FALSE
IV	8230990	G	C	5_prime_utr	T09A12.4b.1	protein_coding		NA	NA	ECA2111				nhr-66	LOW	FALSE
IV	8231073	T	C	5_prime_utr	T09A12.4b.1	protein_coding		NA	NA	ECA2581,ECA2595,JU2316,JU2526,JU775,NIC1786,NIC1789,NIC1792,NIC1794,NIC1796,NIC1801,NIC1802,NIC251,NIC261,NIC265				nhr-66	LOW	FALSE
IV	8231111	A	G	5_prime_utr	T09A12.4b.1	protein_coding		NA	NA	ECA396				nhr-66	LOW	FALSE
IV	8231210	A	ATTTTTGGTT	5_prime_utr	T09A12.4b.1	protein_coding		NA	NA	ECA2581,ECA2595,JU2526,JU775,NIC1786,NIC1789,NIC1792,NIC1794,NIC1796,NIC1801,NIC1802,NIC251,NIC261,NIC265				nhr-66	LOW	FALSE
IV	8231243	A	T	5_prime_utr	T09A12.4b.1	protein_coding		NA	NA	ECA2191,ECA2195,XZ1516				nhr-66	LOW	FALSE
IV	8231284	CTCGGTCGG	C	5_prime_utr	T09A12.4b.1	protein_coding		NA	NA	ECA2199				nhr-66	LOW	FALSE
IV	8231445	G	A	5_prime_utr	T09A12.4b.1	protein_coding		NA	NA	ECA2615				nhr-66	LOW	FALSE
IV	8231446	G	T	5_prime_utr	T09A12.4b.1	protein_coding		NA	NA	ECA2615				nhr-66	LOW	FALSE
IV	8231500	G	T	5_prime_utr	T09A12.4b.1	protein_coding		NA	NA	ECA1493,ECA1713,ECA3088				nhr-66	LOW	FALSE
IV	8231619	C	T	5_prime_utr	T09A12.4b.1	protein_coding		NA	NA	ECA2581,ECA2595,JU2316,JU2526,JU775,NIC1786,NIC1789,NIC1792,NIC1794,NIC1796,NIC1801,NIC1802,NIC251,NIC261,NIC265				nhr-66	LOW	FALSE
IV	8231619	C	T	missense	T09A12.4a.1	protein_coding	-	27A>27T	8231619C>T	ECA2581,ECA2595,JU2316,JU2526,JU775,NIC1786,NIC1789,NIC1792,NIC1794,NIC1796,NIC1801,NIC1802,NIC251,NIC261,NIC265	0	58	4.68	nhr-66	HIGH	FALSE
IV	8231619	C	T	missense	T09A12.4c.1	protein_coding	-	181A>181T	8231619C>T	ECA2581,ECA2595,JU2316,JU2526,JU775,NIC1786,NIC1789,NIC1792,NIC1794,NIC1796,NIC1801,NIC1802,NIC251,NIC261,NIC265	0	58	24.69	nhr-66	HIGH	FALSE
IV	8231619	C	T	missense	T09A12.4d.1	protein_coding	-	107A>107T	8231619C>T	ECA2581,ECA2595,JU2316,JU2526,JU775,NIC1786,NIC1789,NIC1792,NIC1794,NIC1796,NIC1801,NIC1802,NIC251,NIC261,NIC265	0	58	16.24	nhr-66	HIGH	FALSE
IV	8231619	C	T	missense	T09A12.4f.1	protein_coding	-	181A>181T	8231619C>T	ECA2581,ECA2595,JU2316,JU2526,JU775,NIC1786,NIC1789,NIC1792,NIC1794,NIC1796,NIC1801,NIC1802,NIC251,NIC261,NIC265	0	58	24.76	nhr-66	HIGH	FALSE
IV	8231619	C	T	missense	T09A12.4g.1	protein_coding	-	107A>107T	8231619C>T	ECA2581,ECA2595,JU2316,JU2526,JU775,NIC1786,NIC1789,NIC1792,NIC1794,NIC1796,NIC1801,NIC1802,NIC251,NIC261,NIC265	0	58	16.29	nhr-66	HIGH	FALSE
IV	8231619	C	T	missense	T09A12.4h.1	protein_coding	-	27A>27T	8231619C>T	ECA2581,ECA2595,JU2316,JU2526,JU775,NIC1786,NIC1789,NIC1792,NIC1794,NIC1796,NIC1801,NIC1802,NIC251,NIC261,NIC265	0	58	4.66	nhr-66	HIGH	FALSE
IV	8231670	C	T	5_prime_utr	T09A12.4b.1	protein_coding		NA	NA	ECA1202,ECA1206,ECA1208,ECA1212,ECA1216,ECA1223,ECA1225,ECA1228,ECA1229,ECA1276,ECA1281,ECA1283,ECA1284,ECA1293,ECA1409,ECA1751,ECA1769,ECA1997,ECA2073,ECA2081,ECA2151,ECA2251,ECA2417,ECA2443,ECA2473,ECA2482,ECA2489,ECA2944,ECA2948,ECA396,ECA703,ECA722,ECA744,ECA745				nhr-66	LOW	FALSE
IV	8231670	C	T	missense	T09A12.4a.1	protein_coding	-	10D>10N	8231670C>T	ECA1202,ECA1206,ECA1208,ECA1212,ECA1216,ECA1223,ECA1225,ECA1228,ECA1229,ECA1276,ECA1281,ECA1283,ECA1284,ECA1293,ECA1409,ECA1751,ECA1769,ECA1997,ECA2073,ECA2081,ECA2151,ECA2251,ECA2417,ECA2443,ECA2473,ECA2482,ECA2489,ECA2944,ECA2948,ECA396,ECA703,ECA722,ECA744,ECA745	1	23	1.73	nhr-66	HIGH	FALSE
IV	8231670	C	T	missense	T09A12.4c.1	protein_coding	-	164D>164N	8231670C>T	ECA1202,ECA1206,ECA1208,ECA1212,ECA1216,ECA1223,ECA1225,ECA1228,ECA1229,ECA1276,ECA1281,ECA1283,ECA1284,ECA1293,ECA1409,ECA1751,ECA1769,ECA1997,ECA2073,ECA2081,ECA2151,ECA2251,ECA2417,ECA2443,ECA2473,ECA2482,ECA2489,ECA2944,ECA2948,ECA396,ECA703,ECA722,ECA744,ECA745	1	23	22.37	nhr-66	HIGH	FALSE
IV	8231670	C	T	missense	T09A12.4d.1	protein_coding	-	90D>90N	8231670C>T	ECA1202,ECA1206,ECA1208,ECA1212,ECA1216,ECA1223,ECA1225,ECA1228,ECA1229,ECA1276,ECA1281,ECA1283,ECA1284,ECA1293,ECA1409,ECA1751,ECA1769,ECA1997,ECA2073,ECA2081,ECA2151,ECA2251,ECA2417,ECA2443,ECA2473,ECA2482,ECA2489,ECA2944,ECA2948,ECA396,ECA703,ECA722,ECA744,ECA745	1	23	13.66	nhr-66	HIGH	FALSE
IV	8231670	C	T	missense	T09A12.4f.1	protein_coding	-	164D>164N	8231670C>T	ECA1202,ECA1206,ECA1208,ECA1212,ECA1216,ECA1223,ECA1225,ECA1228,ECA1229,ECA1276,ECA1281,ECA1283,ECA1284,ECA1293,ECA1409,ECA1751,ECA1769,ECA1997,ECA2073,ECA2081,ECA2151,ECA2251,ECA2417,ECA2443,ECA2473,ECA2482,ECA2489,ECA2944,ECA2948,ECA396,ECA703,ECA722,ECA744,ECA745	1	23	22.44	nhr-66	HIGH	FALSE
IV	8231670	C	T	missense	T09A12.4g.1	protein_coding	-	90D>90N	8231670C>T	ECA1202,ECA1206,ECA1208,ECA1212,ECA1216,ECA1223,ECA1225,ECA1228,ECA1229,ECA1276,ECA1281,ECA1283,ECA1284,ECA1293,ECA1409,ECA1751,ECA1769,ECA1997,ECA2073,ECA2081,ECA2151,ECA2251,ECA2417,ECA2443,ECA2473,ECA2482,ECA2489,ECA2944,ECA2948,ECA396,ECA703,ECA722,ECA744,ECA745	1	23	13.7	nhr-66	HIGH	FALSE
IV	8231670	C	T	missense	T09A12.4h.1	protein_coding	-	10D>10N	8231670C>T	ECA1202,ECA1206,ECA1208,ECA1212,ECA1216,ECA1223,ECA1225,ECA1228,ECA1229,ECA1276,ECA1281,ECA1283,ECA1284,ECA1293,ECA1409,ECA1751,ECA1769,ECA1997,ECA2073,ECA2081,ECA2151,ECA2251,ECA2417,ECA2443,ECA2473,ECA2482,ECA2489,ECA2944,ECA2948,ECA396,ECA703,ECA722,ECA744,ECA745	1	23	1.73	nhr-66	HIGH	FALSE
IV	8231870	A	T	NA	NA	NA		NA	NA	NA				NA	NA	FALSE
IV	8231979	G	T	NA	NA	NA		NA	NA	NA				NA	NA	FALSE
IV	8232066	C	T	NA	NA	NA		NA	NA	NA				NA	NA	FALSE
IV	8232113	C	A	NA	NA	NA		NA	NA	NA				NA	NA	FALSE
IV	8232217	C	T	NA	NA	NA		NA	NA	NA				NA	NA	FALSE
IV	8232299	A	G	NA	NA	NA		NA	NA	NA				NA	NA	FALSE
IV	8232374	A	C	NA	NA	NA		NA	NA	NA				NA	NA	FALSE
IV	8232439	CGCACT	C	NA	NA	NA		NA	NA	NA				NA	NA	FALSE
IV	8232528	T	A	NA	NA	NA		NA	NA	NA				NA	NA	FALSE
IV	8232547	T	A	NA	NA	NA		NA	NA	NA				NA	NA	FALSE
IV	8232634	T	C	NA	NA	NA		NA	NA	NA				NA	NA	FALSE
IV	8232664	T	G	NA	NA	NA		NA	NA	NA				NA	NA	FALSE
IV	8232875	C	G	NA	NA	NA		NA	NA	NA				NA	NA	FALSE
IV	8232894	G	C	NA	NA	NA		NA	NA	NA				NA	NA	FALSE
IV	8232980	C	A	NA	NA	NA		NA	NA	NA				NA	NA	FALSE
IV	8233089	A	T	NA	NA	NA		NA	NA	NA				NA	NA	FALSE
IV	8233105	A	G	NA	NA	NA		NA	NA	NA				NA	NA	FALSE
IV	8233112	CATA	C	NA	NA	NA		NA	NA	NA				NA	NA	FALSE
IV	8233138	TAAA	T	NA	NA	NA		NA	NA	NA				NA	NA	FALSE
IV	8233163	C	T	NA	NA	NA		NA	NA	NA				NA	NA	FALSE
IV	8233183	T	A	NA	NA	NA		NA	NA	NA				NA	NA	FALSE
IV	8233193	A	G	NA	NA	NA		NA	NA	NA				NA	NA	FALSE
IV	8233261	C	T	NA	NA	NA		NA	NA	NA				NA	NA	FALSE
IV	8233356	GAATC	G	NA	NA	NA		NA	NA	NA				NA	NA	FALSE
IV	8233399	G	A	NA	NA	NA		NA	NA	NA				NA	NA	FALSE
IV	8233413	G	A	NA	NA	NA		NA	NA	NA				NA	NA	FALSE
IV	8233414	T	C	NA	NA	NA		NA	NA	NA				NA	NA	FALSE
IV	8233419	T	A	NA	NA	NA		NA	NA	NA				NA	NA	FALSE
IV	8233422	T	C	NA	NA	NA		NA	NA	NA				NA	NA	FALSE
IV	8233445	A	C	NA	NA	NA		NA	NA	NA				NA	NA	FALSE
IV	8233479	TCAC	T	NA	NA	NA		NA	NA	NA				NA	NA	FALSE
IV	8233497	G	A	NA	NA	NA		NA	NA	NA				NA	NA	FALSE
IV	8233671	G	C	NA	NA	NA		NA	NA	NA				NA	NA	FALSE
IV	8233821	G	C	NA	NA	NA		NA	NA	NA				NA	NA	FALSE
IV	8233832	T	C	NA	NA	NA		NA	NA	NA				NA	NA	FALSE
IV	8233835	C	A	NA	NA	NA		NA	NA	NA				NA	NA	FALSE
IV	8233883	T	C	NA	NA	NA		NA	NA	NA				NA	NA	FALSE
IV	8233930	T	A	NA	NA	NA		NA	NA	NA				NA	NA	FALSE
IV	8233934	C	T	NA	NA	NA		NA	NA	NA				NA	NA	FALSE
IV	8233955	TATAAGATATTCACATGACA	T	NA	NA	NA		NA	NA	NA				NA	NA	FALSE
IV	8234006	T	A	NA	NA	NA		NA	NA	NA				NA	NA	FALSE
IV	8234030	T	A	NA	NA	NA		NA	NA	NA				NA	NA	FALSE
IV	8234068	A	C	NA	NA	NA		NA	NA	NA				NA	NA	FALSE
IV	8234113	G	A	NA	NA	NA		NA	NA	NA				NA	NA	FALSE
IV	8234152	G	C	NA	NA	NA		NA	NA	NA				NA	NA	FALSE
IV	8234219	C	A	NA	NA	NA		NA	NA	NA				NA	NA	FALSE
IV	8234224	T	A	NA	NA	NA		NA	NA	NA				NA	NA	FALSE
IV	8234262	A	T	NA	NA	NA		NA	NA	NA				NA	NA	FALSE
IV	8234289	CAT	C	NA	NA	NA		NA	NA	NA				NA	NA	FALSE
IV	8234343	A	C	NA	NA	NA		NA	NA	NA				NA	NA	FALSE
IV	8234400	C	T	NA	NA	NA		NA	NA	NA				NA	NA	FALSE
IV	8234474	A	T	NA	NA	NA		NA	NA	NA				NA	NA	FALSE
IV	8234561	A	T	NA	NA	NA		NA	NA	NA				NA	NA	FALSE
IV	8234562	G	A	NA	NA	NA		NA	NA	NA				NA	NA	FALSE
IV	8234621	A	G	NA	NA	NA		NA	NA	NA				NA	NA	FALSE
IV	8234647	AGCTTTAGTAAAGAGAAAGTCGACGAGTTGGTAATGAGACGAGAGTTTCCACCTGTTTCGGATATACGGAAGAGGCAAAGAAGTAATAACGGAGAGCCGGCTAGCTT	A	NA	NA	NA		NA	NA	NA				NA	NA	FALSE
IV	8234836	T	C	NA	NA	NA		NA	NA	NA				NA	NA	FALSE
IV	8234877	G	A	NA	NA	NA		NA	NA	NA				NA	NA	FALSE
IV	8234898	A	G	NA	NA	NA		NA	NA	NA				NA	NA	FALSE
IV	8234917	C	T	NA	NA	NA		NA	NA	NA				NA	NA	FALSE
IV	8234958	T	A	NA	NA	NA		NA	NA	NA				NA	NA	FALSE
IV	8235190	A	G	NA	NA	NA		NA	NA	NA				NA	NA	FALSE
IV	8235239	T	C	NA	NA	NA		NA	NA	NA				NA	NA	FALSE
IV	8235377	T	TTA	NA	NA	NA		NA	NA	NA				NA	NA	FALSE
IV	8235531	AT	A	NA	NA	NA		NA	NA	NA				NA	NA	FALSE
IV	8235574	A	C	NA	NA	NA		NA	NA	NA				NA	NA	FALSE
IV	8235608	G	A	NA	NA	NA		NA	NA	NA				NA	NA	FALSE
IV	8235611	G	A	NA	NA	NA		NA	NA	NA				NA	NA	FALSE
IV	8235754	A	AT	NA	NA	NA		NA	NA	NA				NA	NA	FALSE
IV	8235774	A	G	NA	NA	NA		NA	NA	NA				NA	NA	FALSE
IV	8235801	T	C	NA	NA	NA		NA	NA	NA				NA	NA	FALSE
IV	8235809	AG	A	NA	NA	NA		NA	NA	NA				NA	NA	FALSE
IV	8235854	G	A	synonymous	T09A12.4c.1	protein_coding	-	98F	8235854G>A	ECA1693,ECA1821,ECA1925,ECA2291,ECA36,ECA363,ECA742,JU3226,QX1211			13.37	nhr-66	LOW	FALSE
IV	8235854	G	A	synonymous	T09A12.4d.1	protein_coding	-	24F	8235854G>A	ECA1693,ECA1821,ECA1925,ECA2291,ECA36,ECA363,ECA742,JU3226,QX1211			3.64	nhr-66	LOW	FALSE
IV	8235854	G	A	synonymous	T09A12.4f.1	protein_coding	-	98F	8235854G>A	ECA1693,ECA1821,ECA1925,ECA2291,ECA36,ECA363,ECA742,JU3226,QX1211			13.41	nhr-66	LOW	FALSE
IV	8235854	G	A	synonymous	T09A12.4g.1	protein_coding	-	24F	8235854G>A	ECA1693,ECA1821,ECA1925,ECA2291,ECA36,ECA363,ECA742,JU3226,QX1211			3.65	nhr-66	LOW	FALSE
IV	8235967	C	G	NA	NA	NA		NA	NA	NA				NA	NA	FALSE
IV	8235976	A	T	NA	NA	NA		NA	NA	NA				NA	NA	FALSE
IV	8235986	G	A	NA	NA	NA		NA	NA	NA				NA	NA	FALSE
IV	8236008	T	C	NA	NA	NA		NA	NA	NA				NA	NA	FALSE
IV	8236009	T	C	NA	NA	NA		NA	NA	NA				NA	NA	FALSE
IV	8236101	T	G	missense	T09A12.4c.1	protein_coding	-	58I>58L	8236101T>G	ECA2091,ECA701	2	5	7.91	nhr-66	HIGH	FALSE
IV	8236101	T	G	missense	T09A12.4f.1	protein_coding	-	58I>58L	8236101T>G	ECA2091,ECA701	2	5	7.93	nhr-66	HIGH	FALSE
IV	8236229	T	C	NA	NA	NA		NA	NA	NA				NA	NA	FALSE
IV	8236265	G	T	NA	NA	NA		NA	NA	NA				NA	NA	FALSE
IV	8236357	T	A	NA	NA	NA		NA	NA	NA				NA	NA	FALSE
IV	8236449	T	C	NA	NA	NA		NA	NA	NA				NA	NA	FALSE
IV	8236454	A	T	NA	NA	NA		NA	NA	NA				NA	NA	FALSE
IV	8236480	A	G	NA	NA	NA		NA	NA	NA				NA	NA	FALSE
