# Supplementary material for: Cuticular collagens mediate cross-kingdom predator–prey interactions between trapping fungi and nematodes
Source: PLoS Biol. 2025 Jul 1;23(7):e3003178. doi: 10.1371/journal.pbio.3003178 (PMC12237271; doi:10.1371/journal.pbio.3003178)
Supplement: S2 Table — (XLSX) [file pbio.3003178.s008.xlsx]

## Sheet: S2 Table
REAGENT or RESOURCE	SOURCE	IDENTIFIER
Bacterial
E. coli strain OP50	N/A	N/A
Experimental models: Organisms/strains
C. elegans: wild type: N2	CGC	Bristol Strain
C. elegans: wild type: Hawaiian	CGC	CB4856
C. elegans: nhr-66(yph406), ENU mutant	This study	TWN3383
C. elegans: nhr-66(yph407), ENU mutant	This study	TWN3384
C. elegans: nhr-66(yph408), ENU mutant	This study	TWN3385
C. elegans: nhr-66(yph410), ENU mutant	This study	TWN3387
C. elegans: nhr-66(yph412), EMS mutant	This study	TWN3389
C. elegans: nhr-66(yph413), CRISPR STOP-IN mutant	This study	TWN3439
C. elegans: nhr-49(yph475), CRISPR STOP-IN mutant	This study	TWN3512
C. elegans: nhr-66(yph406); yphEx297[WRM0634bB10; Pofm-1::RFP]	This study	TWN3455
C. elegans: nhr-66(yph407); yphEx317[WRM0634bB10; Pofm-1::RFP]	This study	TWN4433
C. elegans: nhr-66(yph408); yphEx318[WRM0634bB10; Pofm-1::RFP]	This study	TWN4434
C. elegans: nhr-66(yph410); yphEx320[WRM0634bB10; Pofm-1::RFP]	This study	TWN4436
C. elegans: nhr-66(yph412); yphEx338[WRM0634bB10; Pofm-1::RFP]	This study	TWN3461
C. elegans: nhr-66(yph413); yphEx299[WRM0634bB10; Pofm-1::RFP]	This study	TWN3459
C. elegans: nhr-66(yph413); yphEx345[Punc-31::nhr-66 cDNA::unc-54 3'UTR; Pofm-1::RFP]	This study	TWN4973
C. elegans: nhr-66(yph413); yphEx296[Pges-1::nhr-66 cDNA::unc-54 3'UTR; Pofm-1::RFP]	This study	TWN3507
C. elegans: nhr-66(yph413); yphEx291[Pmyo-3::nhr-66 cDNA::unc-54 3'UTR; Pofm-1::RFP]	This study	TWN3502
C. elegans: nhr-66(yph413); yphEx292[Pnhr-73::nhr-66 cDNA::unc-54 3'UTR; Pofm-1::RFP]	This study	TWN3503
C. elegans: nhr-66(yph413); yphEx295[Prol-6::nhr-66 cDNA::unc-54 3'UTR; Pofm-1::RFP]	This study	TWN3506
C. elegans: yphEx310[Pnhr-66::GFP::unc-54 3'UTR; Pofm-1::RFP]	This study	TWN4438
C. elegans: bli-1(e935) rol-1(e91) II.	CGC	CB2070
C. elegans: bli-2(e768) II.	CGC	CB768
C. elegans: col-36(sy1783) II.	CGC	PS9485
C. elegans: col-81(sy1520) II.	CGC	PS8787
C. elegans: col-120(sy1526) IV.	CGC	PS8819
C. elegans: col-129(sy1528) IV.	CGC	PS8821
C. elegans: col-133(sy1632) IV.	CGC	PS9201
C. elegans: col-135(sy1435) IV.	CGC	PS8634
C. elegans: col-139(sy1534) V. STOP-IN	CGC	PS8827
C. elegans: col-156(sy1536) V. STOP-IN	CGC	PS8829
C. elegans: col-158(sy1767) V.	CGC	PS9421
C. elegans: col-172(yph467)	This study	TWN2777
C. elegans: dpy-2(e8) II.	CGC	BE93
C. elegans: dpy-5(e61) I.	CGC	CB61
C. elegans: dpy-7(e88) X.	CGC	CB88
C. elegans: dpy-10(e128) II.	CGC	CB128
C. elegans: sqt-1(sc13) II.	CGC	BE13
C. elegans: sqt-2(sc108) II.	CGC	BE108
C. elegans: sqt-3(sc8) V.	CGC	BE8
C. elegans: nhr-66(yph413); yphEx339[Prol-6::col-13::unc-54 3'UTR; Pofm-1::RFP]	This study	TWN4671
C. elegans: nhr-66(yph413); yphEx340[Prol-6::col-14::unc-54 3'UTR; Pofm-1::RFP]	This study	TWN4672
C. elegans: nhr-66(yph413); yphEx341[Prol-6::col-129::unc-54 3'UTR; Pofm-1::RFP]	This study	TWN4673
C. elegans: nhr-66(yph413); yphEx330[Prol-6::col-13::unc-54 3'UTR; Prol-6::col-14::unc-54 3'UTR; Pofm-1::RFP]	This study	TWN4601
C. elegans: nhr-66(yph413); yphEx333[Prol-6::col-73::unc-54 3'UTR; Prol-6::col-77::unc-54 3'UTR; Prol-6::col-129::unc-54 3'UTR; Pofm-1::RFP]	This study	TWN4604
C. elegans: nhr-66(yph413); yphEx329[Prol-6::col-13::unc-54 3'UTR; Prol-6::col-14::unc-54 3'UTR; Prol-6::col-73::unc-54 3'UTR; Prol-6::col-77::unc-54 3'UTR; Prol-6::col-129::unc-54 3'UTR; Pofm-1::RFP]	This study	TWN4600
C. elegans: yphEx343[Pcol-14::GFP::unc-54 3'UTR; Pofm-1::RFP]	This study	TWN4739
C. elegans: nhr-66(yph413); yphEx347[Pcol-14::GFP::unc-54 3'UTR; Pofm-1::RFP]	This study	TWN4743
C. elegans: nhr-66(yph413); yphEx347[Pcol-14::GFP::unc-54 3'UTR; Pofm-1::RFP]; yphEx348[Prol-6::nhr-66::unc-54 3'UTR; Pges-1::mcherry]	This study	TWN5100
C. elegans: nhr-66 variant from CaeNDR	CaeNDR	ECA396
C. elegans: nhr-66 variant from CaeNDR	CaeNDR	JU310
C. elegans: nhr-66 variant from CaeNDR	CaeNDR	JU2526
C. elegans: nhr-66 variant from CaeNDR	CaeNDR	NIC251
C. elegans: nhr-66 variant from CaeNDR	CaeNDR	NIC265
C. elegans: nhr-66 variant from CaeNDR	CaeNDR	XZ1515
C. elegans: nhr-66 variant from CaeNDR	CaeNDR	XZ1516
C. elegans: zcIs18[ges-1::GFP(cyt)]	CGC	SJ4144
Arthrobotrys oligospora: wild type	(Yang et al., 2020)	TWF154
Arthrobotrys sinensis: wild-isolated Arthrobotrys sinensis	(Yang et al., 2020)	TWF918
Arthrobotrys microscaphoides: wild-isolated Arthrobotrys microscaphoides	(Yang et al., 2020)	TWF903
Arthrobotrys superba: wild-isolated Arthrobotrys superba	This study	TWF1115
Arthrobotrys scaphoides: wild-isolated Arthrobotrys scaphoides	This study	TWF1217
Arthrobotrys guizhouensis: wild-isolated Arthrobotrys guizhouensis	(Yang et al., 2020)	TWF891
Arthrobotrys vermicola: wild-isolated Arthrobotrys vermicola	(Yang et al., 2020)	TWF730
Arthrobotrys musiformis: wild-isolated Arthrobotrys musiformis	(Yang et al., 2020)	TWF481
Arthrobotrys flagrans: wild-isolated Arthrobotrys flagrans	This study	TWF958
Arthrobotrys amerospora: wild-isolated Arthrobotrys amerospora	(Yang et al., 2020)	TWF531
Arthrobotrys javanica: wild-isolated Arthrobotrys javanica	(Yang et al., 2020)	TWF718

## Sheet: Reference
1	Yang CT, de Ulzurrun GVD, Goncalves AP, Lin HC, Chang CW, Huang TY, et al. Natural diversity in the predatory behavior facilitates the establishment of a robust model strain for nematode-trapping fungi. Proc Natl Acad Sci U S A. 2020;117(12):6762-70.
