# Supplementary material for: Cuticular collagens mediate cross-kingdom predator–prey interactions between trapping fungi and nematodes
Source: PLoS Biol. 2025 Jul 1;23(7):e3003178. doi: 10.1371/journal.pbio.3003178 (PMC12237271; doi:10.1371/journal.pbio.3003178)
Supplement: S3 Table — (XLSX) [file pbio.3003178.s009.xlsx]

## Sheet: S3 Table
Oligonucleotides
Primer: nhr-66(yph413) STOP-IN Checking primer F: CATGACTGCCTCAACTGATG	This study	N/A
Primer: nhr-66(yph413) STOP-IN Checking primer R: CCACTCCGAAATGAATACCC	This study	N/A
Primer: nhr-66(yph413) STOP-IN repair oligo: gCCAAGAACGAGCCGAGCAGCTCATCGAATTCGCAGGGAAGTTTGTCCAGAGCAGAGGTGACTAAGTGATAAGCTAGCACCTGGCACACCGGCAATGGGTGATCGACGAGCGg	This study	N/A
Primer: nhr-66(yph413) STOP-IN Guide Sequence: AGCTCATCGAATTCGCAACC	This study	N/A
Primer: nhr-73 promoter F: AATAAGCTTGAAACTCCAGGGCAGTTAATG	This study	N/A
Primer: nhr-73 promoter R: AATGGCGCGCCTTTTCTTCAAACTTGCCAGG	This study	N/A
Primer: rol-6 promoter F: AATGCATGCAAGGTCTAAAATGAAGTCCTGC	This study	N/A
Primer: rol-6 promoter R: AATGGCGCGCCCTGGAAATTTTCAGTTAGAT	This study	N/A
Primer: ges-1 promoter F: AATGCATGCCCACTTCAGCCATATCGAAAC	This study	N/A
Primer: ges-1 promoter R: AATGGCGCGCCctgaattcaaagataagata	This study	N/A
Primer: unc-31 promoter F: AATGCATGCAATTAGCATGCCTTCCAACT	This study	N/A
Primer: unc-31 promoter R: AATGGCGCGCCGATGTTCCAAACGAAGACTG	This study	N/A
Primer: myo-3 promoter F: ATTGCATGCCTCTATCACTGCCG	This study	N/A
Primer: myo-3 promoter R: ATTGGCGCGCCTTCTAGATGGATCTA	This study	N/A
Primer: col-13 cDNA Oligo 1 (Destination Vector) Forward: GAATTCCAACTGAGCGCCGG	This study	N/A
Primer: col-13 cDNA Oligo 2 (Destination Vector) Reverse: GGCGCGCCCTGGAAATTT	This study	N/A
Primer: col-13 cDNA Oligo 3 (Insert 1) Forward: TTTCCAGGGCGCGCCATGTCGGAAGATCTAAAGCAGATTG	This study	N/A
Primer: col-13 cDNA Oligo 4 (Insert 1) Reverse: GCTCAGTTGGAATTCTTAATATCCTGGAGCGGTACGTGG	This study	N/A
Primer: col-14 cDNA Oligo 1 (Destination Vector) Forward: GAATTCCAACTGAGCGCCGG	This study	N/A
Primer: col-14 cDNA Oligo 2 (Destination Vector) Reverse: GGCGCGCCCTGGAAATTT	This study	N/A
Primer: col-14 cDNA Oligo 3 (Insert 1) Forward: TTTCCAGGGCGCGCCATGGCAAAACGCGCACGT	This study	N/A
Primer: col-14 cDNA Oligo 4 (Insert 1) Reverse: GCTCAGTTGGAATTCCTAATATCCTGGAGCCAAACGAGCT	This study	N/A
Primer: col-73 cDNA F: AATGGCGCGCCATGAGCCAAGACGATAAGC	This study	N/A
Primer: col-73 cDNA R: AATGAATTCTTAATATCCTGGAGCAGTTCTTGGG	This study	N/A
Primer: col-77 cDNA F: AATGGCGCGCCATGTACCAACAAGACGAG	This study	N/A
Primer: col-77 cDNA R: AATGAATTCCTAGTATCCTGGAGCAGTTC	This study	N/A
Primer: col-129 cDNA F: AATGGCGCGCCATGTCGACGGCTCGTTATC	This study	N/A
Primer: col-129 cDNA R: AATGAATTCTTAAGCCTTTTGGACGGCAC	This study	N/A
Primer: col-14 promoter F: ATAGCATGCAGCGTGATGTTGTACATGAG	This study	N/A
Primer: col-14 promoter R: ATAGGCGCGCCGGCAAGAAGAATCAGTCGAAG	This study	N/A
Primer: T09A12.4a F: ATAGCATGCGTTTGTCAATCCCTCGGTTTC	This study	N/A
Primer: T09A12.4a R: ATAGGCGCGCCAGCCTGTTGTTGTTGCCTC	This study	N/A
Recombinant DNA
Punc-31::nhr-66::unc-54 3'UTR	This study	pPH1393
Pges-1::nhr-66::unc-54 3'UTR	This study	pPH626
Pmyo-3::nhr-66::unc-54 3'UTR	This study	pPH584
Pnhr-73::nhr-66::unc-54 3'UTR	This study	pPH585
Prol-6::nhr-66::unc-54 3'UTR	This study	pPH627
Pnhr-66 isoform a::GFP	This study	pPH789
Prol-6::col-13::unc-54 3'UTR	This study	pPH920
Prol-6::col-14::unc-54 3'UTR	This study	pPH921
Prol-6::col-73::unc-54 3'UTR	This study	pPH925
Prol-6::col-77::unc-54 3'UTR	This study	pPH926
Prol-6::col-129::unc-54 3'UTR	This study	pPH927
Pcol-14::gfp::unc-54 3'UTR	This study	pPH1095
Chemicals
WORMGLU	GluStitch Inc.	Lot# 0119
N-Nitroso-N-ethylurea	Sigma-Aldrich	Cat# N8509
Ethyl methanesulfonate	Sigma-Aldrich	Cat# M0880
In-Fusion Snap Assembly Master Mix	TaKaRa	Cat# 638947
Levamisol hydrochloride	Sigma-Aldrich	Cat# 31742
Sodium Chloride	VWR Chemicals	Cat# 0241
Sodium azide	Sigma-Aldrich	Cat# 438456
Software and algorithms
Prism	GraphPad	v10.1.1
FIJI	ImageJ	v2.14.0/1.54f
JPK Data Processing	Bruker	v6.1.142
ZEN 3.1 (blue edition)	Zeiss	v3.1.0
